# Supplementary material for: Druggable target ATAD2 enhances the malignant progression and cooperates with E2F1 to up-regulate PDK1 expression in glioma
Source: Genes Dis. 2025 Aug 14;13(1):101810. doi: 10.1016/j.gendis.2025.101810 (PMC12555781; doi:10.1016/j.gendis.2025.101810)
Supplement: Multimedia component 2 [file mmc2.xlsx]

## Sheet: Table S1
SUPPLEMENTARY TABLES FOR Druggable Target ATAD2 Enhances the Malignant Progression and Cooperates with E2F1 to Upregulate PDK1 Expression in Glioma
Supplementary Table S1: 93 cancer-testis antigen-related genes included in the study
Symbol	Symbol	Symbol	Symbol	Symbol	Symbol
ACRBP	COX6B2	HORMAD1	MORC1	RBM46	TDRD6
ACTL8	CSAG1	HORMAD2	NLRP4	RGS22	TEKT5
ADAM29	CT45A3	HSPB9	NOL4	ROPN1	TEX14
AKAP3	CTCFL	IGF2BP3	NR6A1	RSPH1	TEX15
ANKRD45	CTNNA2	IGSF11	NUF2	SAGE1	TMEFF1
ARMC3	DCAF12	IL13RA1	ODF2	SPA17	TMEFF2
ARX	DDX43	IL13RA2	ODF3	SPAG1	TMEM108
ATAD2	DKKL1	KDM5B	OIP5	SPAG17	TPPP2
CABYR	DMRT1	KIF20B	OTOA	SPAG4	TSGA10
CAGE1	ELOVL4	KIF2C	PBK	SPAG6	TSSK6
CCDC110	FAM133A	LEMD1	PIWIL2	SPAG8	TTK
CCDC33	FBXO39	LY6K	PLAC1	SPAG9	TULP2
CCDC62	GOLGA6L2	LYPD6B	PRAME	SPEF2	ZNF165
CCNA1	GPAT2	MAEL	PRSS50	SYCE1	—
CEP290	GPATCH2	MAGEA12	PRSS54	TAF7L	—
CEP55	HEMGN	MAGEC3	PRSS55	TDRD1	—

## Sheet: Table S2
Supplementary Table S2: Distribution of clinicopathological characteristics of patients in different clusters in the CGGA cohort
Characteristic	N	Cluster 1, N = 509	Cluster 2, N = 509	p-value
Gender	1018			0.2
Female		198 (39%)	219 (43%)
Male		311 (61%)	290 (57%)
Age	1017			< 0.001
<40		157 (31%)	237 (47%)
≥40		351 (69%)	272 (53%)
Grade	1013			< 0.001
WHO II		43 (8.5%)	248 (49%)
WHO III		138 (27%)	196 (39%)
WHO IV		323 (64%)	65 (13%)
IDH status	966			< 0.001
Mutant		154 (31%)	377 (81%)
Wildtype		345 (69%)	90 (19%)
1p/19q status	940			< 0.001
Codeletion		30 (6.5%)	182 (38%)
Non-codeletion		431 (93%)	297 (62%)
MGMTp tatus	848			0.028
methylated		224 (52%)	248 (59%)
un-methylated		207 (48%)	169 (41%)

## Sheet: Table S3
Supplementary Table S3: RNA-seq shows differentially expressed genes after ATAD2 knockdown in LN229 cells
gene_id	gene_name	EntrezID	FPKM.LN229_sh3_1	FPKM.LN229_sh3_2	FPKM.LN229_sh3_3	FPKM.sh3co1	FPKM.sh3co2	FPKM.sh3co3	fc	log2(fc)	pval	qval	regulation
ENSG00000137573	SULF1	23213	1.98592	1.84619	1.88135	11.6501	11.6329	11.2258	0.165566	-2.59453	2.88732e-205	1.09147e-200	down
ENSG00000164692	COL1A2	1278	8.33097	7.57387	6.3305	45.5147	51.057	46.827	0.155059	-2.68911	2.0173e-164	3.8129e-160	down
ENSG00000265972	TXNIP	10628	22.4147	25.7758	27.2496	187.492	261.885	179.905	0.119883	-3.0603	2.30356e-131	2.90264e-127	down
ENSG00000066032	CTNNA2	1496	2.64609	2.46978	2.90245	0.0350021	0.0146498	0.0326703	97.4016	6.60587	1.9727e-124	1.8643e-120	up
ENSG00000134824	FADS2	9415,5913	13.7318	12.9248	13.9932	3.45773	3.30587	3.50075	3.96029	1.98561	1.95361e-123	1.477e-119	up
ENSG00000163359	COL6A3	1293	1.25843	1.78632	1.2938	10.4097	9.23418	9.85483	0.147076	-2.76537	4.45388e-112	2.80609e-108	down
ENSG00000099194	SCD	6319	118.13	109.48	109.646	36.9646	37.1767	38.5468	2.99283	1.58151	1.05591e-104	5.70222e-101	up
ENSG00000168542	COL3A1	1281	3.32773	2.90498	2.1585	17.4723	19.1397	18.2187	0.153038	-2.70804	5.6767e-101	2.68238e-97	down
ENSG00000157766	ACAN	176	1.59803	1.58955	1.02738	10.1721	11.2029	10.2401	0.133321	-2.90703	2.12725e-100	8.93494e-97	down
ENSG00000141753	IGFBP4	3487	3.87937	3.24063	3.36865	18.0233	20.2332	18.4428	0.184987	-2.4345	1.56297e-97	5.90835e-94	down
ENSG00000120708	TGFBI	7045	9.99031	6.63999	7.24525	45.4154	44.4628	44.8964	0.177152	-2.49694	3.63869e-95	1.25045e-91	down
ENSG00000204262	COL5A2	1290	1.87035	1.36052	1.38545	8.64889	10.5023	9.54282	0.160881	-2.63593	4.26231e-93	1.3427e-89	down
ENSG00000131389	SLC6A6	6533	16.1298	16.4218	16.3475	43.3323	42.6219	41.5164	0.383611	-1.38229	6.59977e-90	1.91911e-86	down
ENSG00000145242	EPHA5	2044	0.349445	0.289526	0.298034	2.20861	2.17657	2.21367	0.141995	-2.81608	4.45995e-86	1.20425e-82	down
ENSG00000115457	IGFBP2	3485	0.432539	0.213522	0.262879	4.48476	6.22402	4.66464	0.0591241	-4.08011	2.68929e-81	6.77737e-78	down
ENSG00000107159	CA9	768	0.0444557	0.0999598	0.103915	13.536	6.67902	12.6469	0.00755677	-7.04801	3.27231e-75	7.73125e-72	down
ENSG00000182492	BGN	633	6.70935	6.70391	5.71453	24.5127	27.4335	22.9296	0.25546	-1.96883	5.51865e-72	1.22715e-68	down
ENSG00000166923	GREM1	26585	0.316552	0.213574	0.380785	2.42107	2.92436	2.35753	0.118255	-3.08003	4.50264e-71	9.45604e-68	down
ENSG00000091986	CCDC80	151887	2.07458	1.98318	2.10763	5.81838	5.99385	5.75889	0.350882	-1.51094	8.69461e-71	1.72986e-67	down
ENSG00000049540	ELN	2006,100130933	1.28778	0.911784	0.965065	6.47478	6.55928	5.25503	0.173034	-2.53087	1.12335e-66	2.12324e-63	down
ENSG00000154175	ABI3BP	25890	1.15243	1.04103	1.09706	5.2891	7.09708	4.73317	0.19221	-2.37924	3.01294e-66	5.42358e-63	down
ENSG00000011465	DCN	1634	0.829031	0.505055	0.538532	3.75102	4.47836	3.82068	0.155403	-2.68591	6.73171e-65	1.15669e-61	down
ENSG00000258590	NBEAP1	606	2.29099	2.62757	2.62931	0.141615	0.160455	0.120018	17.8822	4.16046	1.16619e-64	1.91671e-61	up
ENSG00000154646	TMPRSS15	5651	2.91828	2.77013	3.01763	9.52493	10.0967	8.75371	0.306817	-1.70455	9.17565e-57	1.44524e-53	down
ENSG00000106624	AEBP1	165	0.671591	0.598833	0.82587	3.89329	4.42643	3.83132	0.17252	-2.53517	2.23299e-56	3.37646e-53	down
ENSG00000214548	MEG3	55384	0.199622	0.277828	0.292646	1.3503	1.38155	1.20874	0.195427	-2.3553	1.18061e-54	1.71651e-51	down
ENSG00000115380	EFEMP1	2202	61.4346	54.948	59.811	127.672	136.974	127.44	0.449375	-1.15401	2.71878e-54	3.80649e-51	down
ENSG00000142910	TINAGL1	64129	7.28541	8.63682	8.79712	22.1158	24.0183	22.9764	0.357679	-1.48326	1.69399e-53	2.28701e-50	down
ENSG00000112773	TENT5A	55603	14.9226	14.2963	14.2406	41.036	34.0082	40.9159	0.374779	-1.41589	2.86128e-53	3.72973e-50	down
ENSG00000235823	OLMALINC	90271	6.05642	5.27854	5.5709	1.61594	2.01008	1.75663	3.14081	1.65114	3.0179e-53	3.80275e-50	up
ENSG00000070669	ASNS	440	44.2765	41.2769	44.8107	12.2399	16.2873	12.6847	3.16326	1.66141	6.58699e-53	8.03231e-50	up
ENSG00000135069	PSAT1	29968	54.2992	45.7184	48.7236	18.7922	17.0299	17.7595	2.77597	1.47299	1.28657e-52	1.51985e-49	up
ENSG00000122884	P4HA1	5033	28.3668	24.9588	26.3221	127.61	80.7174	122.49	0.24076	-2.05433	1.92566e-51	2.20587e-48	down
ENSG00000091129	NRCAM	4897	2.61608	2.01712	2.07049	9.01188	13.1402	8.85411	0.216205	-2.20953	4.96402e-51	5.51912e-48	down
ENSG00000110900	TSPAN11	441631	2.43292	2.56152	2.87243	7.95477	7.39575	7.30279	0.347272	-1.52586	5.17957e-48	5.59424e-45	down
ENSG00000100453	GZMB	3002	16.8698	15.5027	16.0678	4.51894	3.6687	3.85731	4.02163	2.00778	1.1235e-46	1.17973e-43	up
ENSG00000072682	P4HA2	8974	7.2248	7.17172	7.58199	21.4034	16.8078	20.3266	0.375458	-1.41328	1.47772e-45	1.50975e-42	down
ENSG00000175899	A2M	2,3494	63.2602	75.9547	64.4679	159.41	181.224	157.378	0.408993	-1.28985	3.41704e-45	3.39924e-42	down
ENSG00000135111	TBX3	6926	3.24541	2.81142	2.84265	7.91145	7.67681	7.80791	0.380382	-1.39448	1.14051e-43	1.09658e-40	down
ENSG00000048740	CELF2	10659	4.80744	4.30866	4.59454	1.46468	1.10448	1.44135	3.41868	1.77344	1.16034e-43	1.09658e-40	up
ENSG00000137809	ITGA11	22801	0.476468	0.32057	0.284061	1.93929	2.45797	1.92212	0.171077	-2.54729	1.34099e-43	1.23639e-40	down
ENSG00000169439	SDC2	6383	11.2448	10.8141	11.4833	23.6412	27.2295	25.8708	0.43708	-1.19403	1.75737e-43	1.58172e-40	down
ENSG00000156802	ATAD2	29028	8.1227	7.81985	7.80842	23.3906	18.0637	22.6099	0.370737	-1.43153	7.31262e-43	6.42865e-40	down
ENSG00000140450	ARRDC4	91947	0.519538	0.765013	0.661296	3.46892	5.2451	4.03289	0.152653	-2.71168	7.65966e-43	6.5807e-40	down
ENSG00000182326	C1S	716	0.967774	0.538352	0.76959	3.90342	5.17749	3.80263	0.176637	-2.50114	9.75427e-43	8.19402e-40	down
ENSG00000136235	GPNMB	10457	37.1392	45.7325	35.6926	11.6337	14.8459	13.6998	2.95087	1.56114	2.46877e-41	2.0288e-38	up
ENSG00000111537	IFNG	3458	32.6857	26.3097	33.6455	6.89468	7.00166	9.16639	4.01691	2.00609	2.67852e-41	2.15433e-38	up
ENSG00000115652	UXS1	80146	8.69718	8.32718	7.6894	19.8916	17.5335	20.7554	0.424777	-1.23522	7.37285e-40	5.80643e-37	down
ENSG00000113083	LOX	4015	1.50459	1.3562	1.79912	5.2819	5.69869	4.93231	0.292839	-1.77182	2.13285e-39	1.64543e-36	down
ENSG00000089041	P2RX7	5027	13.2255	14.2157	13.0614	4.02838	5.45217	4.74471	2.84723	1.50956	1.3808e-38	1.02347e-35	up
ENSG00000072310	SREBF1	6720	10.6213	13.2342	13.4253	4.71439	4.57639	4.67879	2.66871	1.41614	2.50712e-38	1.82258e-35	up
ENSG00000138944	SHISAL1	85352	0.288798	0.327953	0.18851	1.76015	2.81562	1.87043	0.12492	-3.00092	3.28972e-38	2.34637e-35	down
ENSG00000019991	HGF	3082,3569,6654	0.276764	0.322933	0.290226	1.3426	1.61056	1.24954	0.21175	-2.23957	7.28158e-38	5.09738e-35	down
ENSG00000130164	LDLR	3949	16.0376	15.4989	17.0595	7.54519	7.48457	7.80196	2.12845	1.0898	9.67024e-38	6.64644e-35	up
ENSG00000087116	ADAMTS2	9509	0.211458	0.215536	0.145601	1.16394	1.08703	1.23874	0.164081	-2.60752	2.07001e-37	1.39733e-34	down
ENSG00000089356	FXYD3	5349	30.1983	33.7029	32.6163	14.5306	14.7652	15.1451	2.17182	1.1189	5.03317e-37	3.33796e-34	up
ENSG00000181195	PENK	5179	0.993083	1.49498	2.14147	8.5634	9.74063	8.59227	0.172125	-2.53847	1.83292e-36	1.19462e-33	down
ENSG00000141338	ABCA8	10351	2.34573	2.33314	2.16598	0.811381	0.81296	0.791399	2.83343	1.50255	2.19977e-36	1.40942e-33	up
ENSG00000162433	AK4	205	3.73737	3.29715	2.95952	10.1261	8.10004	10.4765	0.348192	-1.52205	9.07393e-36	5.62316e-33	down
ENSG00000134460	IL2RA	3559	4.6784	4.70752	5.22888	1.46457	1.09795	1.14939	3.93727	1.9772	1.7085e-35	1.04169e-32	up
ENSG00000145681	HAPLN1	1404	0.479098	0.542875	0.760693	2.70297	3.04765	2.636	0.212561	-2.23405	4.02702e-35	2.41634e-32	down
ENSG00000092621	PHGDH	26227	30.8065	33.2489	35.6582	15.8004	13.7153	15.2836	2.22579	1.15431	1.05982e-34	6.25991e-32	up
ENSG00000133048	CHI3L1	1116	0.522307	0.225858	0.400739	3.47118	3.16957	2.79617	0.121746	-3.03806	3.35031e-34	1.94844e-31	down
ENSG00000177301	KCNA2	3737	0.0605669	0.0552149	0.0421271	0.403294	0.661584	0.390824	0.108476	-3.20455	6.15061e-34	3.47023e-31	down
ENSG00000154258	ABCA9	10350	1.73859	1.32626	1.52928	0.352605	0.302581	0.366164	4.49808	2.16931	7.79706e-34	4.33448e-31	up
ENSG00000168843	FSTL5	56884	1.65073	1.60458	1.73931	4.74961	4.28437	4.7471	0.362426	-1.46424	2.11116e-33	1.15661e-30	down
ENSG00000105383	CD33	945	0.218962	0.168399	0.302891	1.70321	1.6419	1.41471	0.145017	-2.78571	1.15891e-32	6.25845e-30	down
ENSG00000260423	LINC02367	101930452	4.40242	4.58104	4.1962	9.51588	10.5316	8.9378	0.454701	-1.13701	1.28606e-32	6.84729e-30	down
ENSG00000075275	CELSR1	9620	0.0436869	0.091534	0.125872	0.813126	0.704143	0.848245	0.110375	-3.17952	8.64151e-32	4.48461e-29	down
ENSG00000116016	EPAS1	2034	4.66212	5.91669	4.75872	12.218	15.7435	12.7777	0.376481	-1.40935	8.6603e-32	4.48461e-29	down
ENSG00000100433	KCNK10	54207	1.04378	1.28194	1.12625	0.008285	0	0	416.653	8.7027	1.14368e-31	5.84237e-29	up
ENSG00000005844	ITGAL	3683	1.0521	0.909945	1.25256	0.229766	0.176897	0.200654	5.29313	2.40412	6.36154e-31	3.20638e-28	up
ENSG00000155368	DBI	1622,706	52.2763	56.8405	50.4153	25.2267	26.9741	27.282	2.00713	1.00513	2.52013e-30	1.2535e-27	up
ENSG00000108825	PTGES3L-AARSD1	100885850	4.39153	2.23969	2.91171	0.278174	0.314655	0.337109	10.2619	3.35923	4.42602e-30	2.17289e-27	up
ENSG00000156269	NAA11	84779	0.0273012	0.0248078	0.0916446	1.37669	1.72131	1.40663	0.0319124	-4.96974	6.92857e-30	3.35787e-27	down
ENSG00000064300	NGFR	4804	0.634462	1.20693	0.74971	13.7279	9.71837	15.0857	0.0672457	-3.89441	9.75893e-30	4.66971e-27	down
ENSG00000008517	IL32	9235	6.43595	4.7998	6.29136	1.78882	1.334	1.37646	3.89554	1.96182	3.48707e-29	1.60754e-26	up
ENSG00000077782	FGFR1	2260	0.83658	0.851684	0.888329	1.93705	2.10766	1.85096	0.437032	-1.19419	1.42982e-28	6.43454e-26	down
ENSG00000164626	KCNK5	8645	0.113677	0.166272	0.181413	1.48097	1.28757	1.29938	0.113415	-3.14032	4.13877e-28	1.84063e-25	down
ENSG00000159784	FAM131B	9715	0.415805	0.440454	0.3854	1.76126	2.00787	1.44052	0.238338	-2.06892	4.57885e-28	2.01267e-25	down
ENSG00000250337	PURPL	643401	3.44118	3.27133	2.84093	7.76531	6.53506	7.68829	0.434471	-1.20267	8.11682e-28	3.48673e-25	down
ENSG00000060656	PTPRU	10076	0.758732	0.920422	1.16734	3.13659	3.27971	3.16567	0.297068	-1.75114	9.29896e-28	3.94965e-25	down
ENSG00000116824	CD2	914	4.89789	4.3506	4.92569	1.03119	0.708668	0.757628	5.67537	2.50471	1.33609e-27	5.61187e-25	up
ENSG00000122877	EGR2	1959	5.77406	6.37165	6.77308	12.9375	13.7444	14.0104	0.464923	-1.10494	1.67426e-27	6.955e-25	down
ENSG00000186480	INSIG1	3638	19.956	18.4999	17.1586	6.93363	8.9481	7.73316	2.35506	1.23576	1.89947e-27	7.80477e-25	up
ENSG00000104419	NDRG1	10397	10.0356	10.2424	10.0221	32.7323	20.4313	32.8965	0.352081	-1.50602	2.33471e-27	9.48995e-25	down
ENSG00000074181	NOTCH3	4854	0.388788	0.483019	0.267529	1.60599	1.67031	1.57547	0.234829	-2.09032	4.29483e-27	1.69118e-24	down
ENSG00000070731	ST6GALNAC2	10610	22.7985	22.9651	22.251	11.1944	10.7923	12.0143	2.00037	1.00026	6.06685e-27	2.36159e-24	up
ENSG00000225630	MTND2P28	100652939	171.926	201.29	173.853	91.922	83.4436	92.6267	2.04136	1.02953	7.90437e-27	3.01819e-24	up
ENSG00000248323	LUCAT1	100505994	0.999365	0.822021	0.648346	3.09144	2.41932	2.30459	0.316011	-1.66195	1.21854e-26	4.56073e-24	down
ENSG00000171951	SCG2	7857,4221	5.15192	3.63169	4.42004	15.048	11.1866	13.8437	0.329446	-1.60189	1.24119e-26	4.59993e-24	down
ENSG00000196422	PPP1R26	9858	0.183462	0.193562	0.135612	0.940289	1.37616	1.2023	0.145687	-2.77906	9.84026e-26	3.50926e-23	down
ENSG00000139112	GABARAPL1	23710	4.29308	3.63962	3.72633	8.71597	11.4631	9.10803	0.398094	-1.32882	1.2572e-25	4.44157e-23	down
ENSG00000122862	SRGN	5552	27.4102	23.7752	26.0327	51.0779	57.4862	49.0699	0.489856	-1.02957	1.48116e-25	5.18435e-23	down
ENSG00000185633	NDUFA4L2	56901	0.956598	0.898994	0.892146	3.27655	3.28463	3.33869	0.277553	-1.84917	1.865e-25	6.46794e-23	down
ENSG00000144711	IQSEC1	9922	0.581253	0.485059	0.672369	1.83016	1.66761	1.67336	0.336229	-1.57249	2.22254e-24	7.36987e-22	down
ENSG00000081985	IL12RB2	3595	1.06148	1.19056	1.45967	0.29931	0.240656	0.294353	4.4488	2.15342	7.71456e-24	2.49253e-21	up
ENSG00000187017	ESPN	83715	0.0106925	0.0192028	0.0191897	0.576217	0.31463	0.497907	0.0353446	-4.82237	7.8828e-24	2.5253e-21	down
ENSG00000115165	CYTIP	9595	3.69969	3.28996	4.32526	0.951229	0.456899	0.457953	6.06346	2.60014	8.23106e-24	2.61471e-21	up
ENSG00000172986	GXYLT2	727936	5.45679	5.10226	4.66995	10.2415	10.222	10.521	0.491505	-1.02472	1.03955e-23	3.2477e-21	down
ENSG00000213190	MLLT11	10962	8.41536	6.95879	7.62132	18.3063	15.4011	17.0088	0.453414	-1.1411	1.1479e-23	3.5568e-21	down
ENSG00000171658	NMRAL2P	344887	0.756317	0.687912	0.714414	2.8735	3.65642	2.70645	0.233711	-2.0972	2.0093e-23	6.12543e-21	down
ENSG00000159399	HK2	3099,29911,3741,3796	4.72901	4.00581	4.57212	13.1795	8.91955	13.5378	0.373403	-1.42119	2.66684e-23	8.06494e-21	down
ENSG00000163661	PTX3	5806,5309	2.69682	1.54973	2.62178	8.59725	8.38046	8.62502	0.268265	-1.89827	3.34386e-23	1.00321e-20	down
ENSG00000103888	CEMIP	57214	0.410851	0.661687	0.445147	1.84923	1.81561	1.89078	0.27318	-1.87207	4.54657e-23	1.3533e-20	down
ENSG00000137801	THBS1	7057	17.8612	18.8925	20.5586	41.8323	32.9077	41.1134	0.494696	-1.01538	4.84094e-23	1.42369e-20	down
ENSG00000154096	THY1	7070	0.861431	0.924067	0.889698	2.53635	2.15595	2.3595	0.379363	-1.39835	4.85838e-23	1.42369e-20	down
ENSG00000105290	APLP1	333	6.23328	8.20288	7.88587	16.7956	15.6483	18.3494	0.439468	-1.18617	8.72182e-23	2.53617e-20	down
ENSG00000198729	PPP1R14C	81706	4.98234	4.22006	4.5456	10.3236	10.1172	10.9247	0.438316	-1.18996	1.08159e-22	3.12109e-20	down
ENSG00000149591	TAGLN	6876	1.39267	1.04116	1.03078	3.44329	2.90642	3.41517	0.354803	-1.49491	1.33997e-22	3.83738e-20	down
ENSG00000101335	MYL9	10398	0.791193	0.816574	0.546137	2.83093	3.19288	2.9675	0.239554	-2.06158	1.54833e-22	4.3679e-20	down
ENSG00000136167	LCP1	3936,9878	10.6542	9.74165	11.1274	5.09456	3.5415	3.87123	2.52038	1.33364	4.43557e-22	1.23289e-19	up
ENSG00000166741	NNMT	4837	0.495335	0.701098	0.660002	2.54137	3.11337	2.68335	0.222645	-2.16718	6.43326e-22	1.77511e-19	down
ENSG00000102032	RENBP	5973	6.58035	10.0112	8.40862	2.32101	2.74889	2.48172	3.31057	1.72708	1.00888e-21	2.7636e-19	up
ENSG00000123338	NCKAP1L	3071	0.478649	0.560309	0.58104	0.108444	0.0890764	0.116265	5.16275	2.36814	4.18459e-21	1.12189e-18	up
ENSG00000170989	S1PR1	1901	0.984409	1.07326	1.31805	0.235648	0.14915	0.203738	5.7358	2.51999	4.49406e-21	1.19637e-18	up
ENSG00000145476	CYP4V2	285440	5.76985	5.67672	5.19937	2.71236	3.04352	2.49433	2.01764	1.01267	4.71139e-21	1.2368e-18	up
ENSG00000138061	CYP1B1	1545	1.65656	1.07911	1.02724	3.96838	3.53993	3.90457	0.329707	-1.60074	5.36172e-21	1.3788e-18	down
ENSG00000130600	H19	283120	1.12781	1.28818	1.04845	3.32896	5.0244	3.94056	0.281802	-1.82725	6.31774e-21	1.61367e-18	down
ENSG00000081237	PTPRC	5788	1.35655	1.17748	1.48275	0.484439	0.303026	0.263871	3.82064	1.93381	7.21323e-21	1.83003e-18	up
ENSG00000047457	CP	1356	0.0469457	0.0196527	0.0194695	0.382345	0.551479	0.390962	0.0649675	-3.94414	7.75299e-21	1.95386e-18	down
ENSG00000107742	SPOCK2	9806	0.925401	0.950653	1.08594	0.224678	0.215054	0.239152	4.36305	2.12534	7.88312e-21	1.97349e-18	up
ENSG00000177359	ENSG00000177359		4.0981	4.3354	4.23127	0.101399	0.10477	0.0196037	56.0952	5.80981	1.00587e-20	2.50157e-18	up
ENSG00000167779	IGFBP6	3489	5.66693	6.43334	5.69445	12.9952	16.1649	14.3228	0.409234	-1.289	1.09998e-20	2.71773e-18	down
ENSG00000168702	LRP1B	53353	0.548029	0.473588	0.517537	1.39524	1.10388	1.49215	0.38563	-1.37471	1.25189e-20	3.07299e-18	down
ENSG00000147852	VLDLR	7436	1.23236	1.19354	1.21984	3.06995	2.24029	2.86383	0.446013	-1.16484	2.07816e-20	5.0683e-18	down
ENSG00000100889	PCK2	5106	7.28768	8.68121	8.95368	3.88435	3.11132	3.55198	2.36285	1.24053	2.13521e-20	5.17406e-18	up
ENSG00000256673	ENSG00000256673		98.9003	97.2555	89.4793	182.137	231.264	172.878	0.4872	-1.03741	2.21183e-20	5.32559e-18	down
ENSG00000285961	ENSG00000285961		1.34868	1.64198	1.00232	0	0	0.022089	180.768	7.498	2.52902e-20	6.05076e-18	up
ENSG00000115919	KYNU	8942	0.289991	0.261981	0.195372	0.863201	0.686008	0.825577	0.314699	-1.66795	3.65637e-20	8.58499e-18	down
ENSG00000157613	CREB3L1	90993	0.270303	0.286216	0.264943	1.07862	1.67334	1.53837	0.191468	-2.38482	5.1663e-20	1.20553e-17	down
ENSG00000134516	DOCK2	1794	0.537546	0.472126	0.628002	0.154537	0.129753	0.119143	4.05935	2.02125	8.00778e-20	1.84579e-17	up
ENSG00000131459	GFPT2	9945	1.3261	1.53047	1.79612	4.06929	3.80012	3.93296	0.394216	-1.34294	8.48021e-20	1.94284e-17	down
ENSG00000079308	TNS1	7145	0.168041	0.182597	0.179076	0.500798	0.65814	0.570753	0.306248	-1.70723	9.71381e-20	2.21206e-17	down
ENSG00000082497	SERTAD4	56256	12.4342	10.4176	11.3	4.62219	5.8738	3.95224	2.36373	1.24107	1.06749e-19	2.41637e-17	up
ENSG00000185811	IKZF1	10320	0.68784	0.577226	0.496241	0.108042	0.111187	0.148502	4.78966	2.25992	1.70899e-19	3.82267e-17	up
ENSG00000166165	CKB	1152,1120	3.63714	4.30591	4.56955	8.86351	12.1459	10.5038	0.397059	-1.33257	1.88404e-19	4.17324e-17	down
ENSG00000182752	PAPPA	5069	0.524007	0.549923	0.671295	1.46203	1.4991	1.38621	0.401447	-1.31672	2.01277e-19	4.42365e-17	down
ENSG00000167772	ANGPTL4	51129	0.146992	0.184575	0.0964757	3.21382	0.800939	2.75035	0.0632721	-3.98229	2.19808e-19	4.80299e-17	down
ENSG00000214776	ENSG00000214776		1.09701	0.848572	1.23743	2.5752	2.49051	3.3013	0.380424	-1.39432	2.25799e-19	4.90554e-17	down
ENSG00000230606	LINC02969		2.70402	2.44746	2.15635	0.913823	0.785233	0.989238	2.71839	1.44275	2.37083e-19	5.12125e-17	up
ENSG00000135905	DOCK10	55619	6.78545	6.06377	6.50911	3.10374	2.21883	3.15563	2.28331	1.19112	3.68055e-19	7.86056e-17	up
ENSG00000092096	SLC22A17	51310	0.227899	0.399111	0.365446	1.60187	2.7138	1.47443	0.171406	-2.54451	4.02654e-19	8.55119e-17	down
ENSG00000168077	SCARA3	51435	0.164833	0.184593	0.274397	1.57722	0.956932	1.62318	0.150054	-2.73645	4.68152e-19	9.88664e-17	down
ENSG00000180353	HCLS1	3059	1.37183	1.04961	1.29405	0.280116	0.175289	0.286449	5.00838	2.32434	6.60988e-19	1.37289e-16	up
ENSG00000259112	NDUFC2-KCTD14	100532726	11.4416	22.639	16.1517	2.56092	4.54168	3.42456	4.77169	2.2545	1.16822e-18	2.38708e-16	up
ENSG00000141469	SLC14A1	6563	1.99305	1.69668	2.17078	4.38608	7.64922	4.92742	0.345494	-1.53327	1.18912e-18	2.41673e-16	down
ENSG00000285231	OOSP3	112577461	4.92355	5.21329	6.43112	0	0	0	55226.6	15.7531	1.19747e-18	2.42068e-16	up
ENSG00000140961	OSGIN1	29948	1.74155	2.73474	2.04655	5.55466	6.49236	5.11212	0.380138	-1.3954	1.60784e-18	3.21585e-16	down
ENSG00000169508	GPR183	1880	1.99814	1.54919	1.773	0.204872	0.0902	0.059348	15.0114	3.90799	1.62763e-18	3.23831e-16	up
ENSG00000111348	ARHGDIB	397	7.33044	6.26021	8.90419	2.65325	1.50739	1.61657	3.89372	1.96115	1.71922e-18	3.40261e-16	up
ENSG00000196208	GREB1	9687	0.744307	0.927807	0.70363	1.86033	1.80246	1.76385	0.437792	-1.19168	2.05885e-18	4.05357e-16	down
ENSG00000115884	SDC1	6382	1.12754	1.61039	1.79974	4.30112	4.41914	4.41013	0.345585	-1.53289	2.3476e-18	4.59812e-16	down
ENSG00000154736	ADAMTS5	11096	0.205278	0.182052	0.19966	0.649151	0.765818	0.652909	0.283861	-1.81674	2.92833e-18	5.70601e-16	down
ENSG00000106948	AKNA	80709	1.25839	1.38609	1.436	0.548245	0.541209	0.427716	2.68954	1.42736	3.43249e-18	6.6541e-16	up
ENSG00000101445	PPP1R16B	26051	0.902623	0.832594	1.09236	0.154611	0.216916	0.232637	4.68015	2.22655	3.9163e-18	7.55327e-16	up
ENSG00000108821	COL1A1	1277	13.7474	10.7438	6.05989	61.3992	85.9603	83.2039	0.132506	-2.91587	8.49511e-18	1.63011e-15	down
ENSG00000065833	ME1	4199,57717	6.67293	6.94186	6.34222	20.8146	11.9825	19.0621	0.38483	-1.37771	8.53974e-18	1.6304e-15	down
ENSG00000261796	ISY1-RAB43	100534599	4.99102	1.23161	3.47562	0	0	0	32327.5	14.9805	1.3254e-17	2.49267e-15	up
ENSG00000136286	MYO1G	64005	1.04112	0.869955	1.13876	0.278005	0.228456	0.122745	4.84712	2.27713	2.02934e-17	3.74211e-15	up
ENSG00000077942	FBLN1	2192	0.342018	0.293194	0.238391	0.879806	1.14641	1.11067	0.278494	-1.84428	3.45894e-17	6.28629e-15	down
ENSG00000049130	KITLG	4254	6.88285	5.69387	5.69206	14.7807	10.245	13.9803	0.468358	-1.09432	1.18696e-16	2.07729e-14	down
ENSG00000162723	SLAMF9	89886	1.36814	1.1186	1.20172	8.16884	3.82127	7.09917	0.193221	-2.37167	1.3959e-16	2.4317e-14	down
ENSG00000107562	CXCL12	6387	0.0755583	0.163536	0.0844184	0.649808	0.717966	0.705176	0.156064	-2.67979	1.53891e-16	2.65633e-14	down
ENSG00000111344	RASAL1	8437	0.683487	0.582742	0.515947	1.71229	1.68518	1.79031	0.343533	-1.54148	1.64939e-16	2.8341e-14	down
ENSG00000118971	CCND2	894	0.699617	0.583245	0.677242	0.172057	0.159785	0.151236	4.05753	2.0206	1.72332e-16	2.93445e-14	up
ENSG00000102879	CORO1A	11151	3.35341	2.50959	3.60169	1.18412	0.61941	0.76742	3.6814	1.88026	2.49834e-16	4.17886e-14	up
ENSG00000145934	TENM2	57451	0.0357668	0.0293758	0.0218235	0.171419	0.194412	0.146726	0.169671	-2.55919	2.78143e-16	4.63188e-14	down
ENSG00000165124	SVEP1	79987	0.108406	0.0717168	0.103547	0.398126	0.346341	0.415888	0.244468	-2.03228	3.55024e-16	5.86053e-14	down
ENSG00000186517	ARHGAP30	257106	1.88823	1.45127	2.0467	0.54958	0.550136	0.602455	3.16431	1.66189	3.99545e-16	6.56678e-14	up
ENSG00000170624	SGCD	6444	3.12948	2.72008	2.428	1.06735	1.41826	1.2049	2.24293	1.16539	5.03928e-16	8.21098e-14	up
ENSG00000132182	NUP210	23225	0.780274	0.752862	0.789341	0.320316	0.225494	0.261318	2.87746	1.5248	5.99383e-16	9.6008e-14	up
ENSG00000277734	TRAC	28755,9612	6.93588	6.47392	6.92005	1.77887	0.713539	1.42532	5.18919	2.37551	6.54683e-16	1.04423e-13	up
ENSG00000225708	ENSG00000225708		0.185542	0.189583	0.385131	2.80977	2.41007	2.42942	0.0993896	-3.33076	7.71871e-16	1.21576e-13	down
ENSG00000113739	STC2	8614	2.66582	1.80044	1.96557	4.50759	5.74311	4.95842	0.422893	-1.24164	1.25838e-15	1.96568e-13	down
ENSG00000218537	MIF-AS1	284889	1.2494	1.23961	1.59074	3.492	8.80294	7.81649	0.202857	-2.30146	1.29065e-15	2.00779e-13	down
ENSG00000146674	IGFBP3	3486	32.2922	17.4327	21.6855	104.071	108.445	94.4412	0.23264	-2.10383	1.34405e-15	2.08229e-13	down
ENSG00000128965	CHAC1	79094	2.11228	2.19643	2.47641	0.399799	0.590555	0.513228	4.51263	2.17397	1.3858e-15	2.13821e-13	up
ENSG00000131771	PPP1R1B	84152	0.255862	0.289564	0.294628	1.0355	1.06235	1.06438	0.265652	-1.91239	2.68189e-15	4.04218e-13	down
ENSG00000000971	CFH	3075	0.396833	0.44584	0.566399	1.10214	1.17884	1.04975	0.423052	-1.24109	2.94943e-15	4.42438e-13	down
ENSG00000279628	ENSG00000279628		0.523648	0.554636	0.447481	0.0304019	0.0805864	0.0197929	11.6665	3.54431	3.1766e-15	4.74631e-13	up
ENSG00000227051	C14orf132	56967	0.173024	0.190814	0.16307	0.674023	0.677636	0.5796	0.272831	-1.87392	3.31547e-15	4.9343e-13	down
ENSG00000198851	CD3E	916	1.90555	2.24977	2.60343	0.666617	0.5661	0.417408	4.0959	2.03418	4.59366e-15	6.78319e-13	up
ENSG00000206075	SERPINB5	5268	0.417901	0.325365	0.307905	2.29395	1.04676	1.92999	0.199437	-2.326	5.20526e-15	7.62671e-13	down
ENSG00000157554	ERG	2078	0.0621212	0.0698095	0.0648796	0.409783	0.39927	0.361644	0.168114	-2.57249	5.33999e-15	7.79391e-13	down
ENSG00000177932	ZNF354C	30832	0.089835	0.120983	0.070385	0.575641	0.818394	0.474015	0.150533	-2.73185	5.92713e-15	8.61759e-13	down
ENSG00000117394	SLC2A1	6513	5.01635	5.0873	6.08377	15.2906	8.82951	15.6822	0.406696	-1.29798	8.01346e-15	1.14744e-12	down
ENSG00000143119	CD53	963	2.84158	3.31034	3.47641	1.13883	0.952743	0.909702	3.20808	1.68171	1.14748e-14	1.61855e-12	up
ENSG00000070404	FSTL3	10272	1.63125	1.95833	1.87147	4.46188	4.03966	3.91882	0.439685	-1.18546	2.12553e-14	2.9432e-12	down
ENSG00000253731	PCDHGA6	56109	3.95373	4.2475	3.56083	1.98674	1.51455	2.03826	2.12329	1.0863	3.71967e-14	5.05795e-12	up
ENSG00000165323	FAT3	120114	0	0.00686612	0.00645002	0.100434	0.125534	0.0760261	0.0440942	-4.50327	4.28259e-14	5.7818e-12	down
ENSG00000277701	ENSG00000277701		2.84752	2.61892	2.22362	1.08045	0.8357	1.06861	2.57644	1.36538	4.39382e-14	5.91087e-12	up
ENSG00000168675	LDLRAD4	753	0.0532237	0.0883448	0.0556293	0.211141	0.267554	0.205485	0.288225	-1.79473	5.38768e-14	7.17131e-12	down
ENSG00000287424	ENSG00000287424		0.0268519	0.0161355	0.0128643	0.194418	0.256883	0.159412	0.0914531	-3.45082	8.167e-14	1.06458e-11	down
ENSG00000196735	HLA-DQA1	3117	4.08829	5.09267	4.42935	7.96935	12.0597	8.39728	0.478792	-1.06253	9.65742e-14	1.25024e-11	down
ENSG00000168685	IL7R	3575	1.27161	0.925456	1.20403	2.45439	2.51575	2.52886	0.45354	-1.1407	1.09899e-13	1.41306e-11	down
ENSG00000178031	ADAMTSL1	92949	0.0685767	0.0536962	0.12154	0.343344	0.424131	0.381525	0.212196	-2.23653	1.25189e-13	1.6042e-11	down
ENSG00000100344	PNPLA3	80339	1.29911	1.37223	1.37498	3.33615	2.8914	3.12567	0.432612	-1.20885	1.76619e-13	2.248e-11	down
ENSG00000113263	ITK	3702	0.499311	0.471746	0.638159	0.156343	0.112579	0.0923898	4.45382	2.15504	2.01368e-13	2.5544e-11	up
ENSG00000116717	GADD45A	1647	5.90355	7.57514	6.76361	11.668	17.0889	14.8523	0.464175	-1.10726	2.52515e-13	3.17129e-11	down
ENSG00000198796	ALPK2	115701	0.0602711	0.12542	0.0992449	0.474234	0.394335	0.465137	0.213642	-2.22673	3.24242e-13	4.01868e-11	down
ENSG00000223770	CACNA2D1-AS1	101927356	0.321337	0.208509	0.268858	1.55637	1.09061	1.31692	0.201494	-2.31119	3.48366e-13	4.28955e-11	down
ENSG00000064886	CHI3L2	1117	0.904372	0.743678	1.0412	2.59569	3.41571	2.17946	0.328324	-1.60681	4.03764e-13	4.90774e-11	down
ENSG00000198959	TGM2	7052	3.06036	4.67828	5.79218	10.5444	10.847	9.45928	0.438591	-1.18905	4.14506e-13	5.00612e-11	down
ENSG00000187608	ISG15	9636	3.18154	2.77767	3.15382	7.8698	9.15316	7.53637	0.371062	-1.43027	4.8812e-13	5.87641e-11	down
ENSG00000162692	VCAM1	7412	0.202246	0.302418	0.0901038	1.08876	0.955726	0.978043	0.196778	-2.34536	4.95393e-13	5.94503e-11	down
ENSG00000108448	TRIM16L	147166	2.77188	3.00488	2.18745	5.11543	6.97401	5.27745	0.458586	-1.12474	4.99497e-13	5.97532e-11	down
ENSG00000288927	ENSG00000288927		33.4721	38.2025	34.253	58.373	87.9056	65.8713	0.499305	-1.00201	6.57409e-13	7.7904e-11	down
ENSG00000137959	IFI44L	10964	0.571136	0.386575	0.561185	1.11341	1.63474	1.20628	0.3841	-1.38045	6.85591e-13	8.09897e-11	down
ENSG00000180155	LYNX1	66004	0.0411045	0.112951	0.136534	0.873981	0.73507	0.500234	0.137767	-2.8597	7.37335e-13	8.65613e-11	down
ENSG00000162337	LRP5	4041	1.13468	1.37225	1.57642	2.66597	2.90004	3.1225	0.469972	-1.08935	8.87083e-13	1.02549e-10	down
ENSG00000092529	CAPN3	825	0.781694	0.953743	0.809168	0.365628	0.36449	0.367866	2.31753	1.21259	9.34111e-13	1.06681e-10	up
ENSG00000267405	ENSG00000267405		3.22398	2.79339	3.36687	0.281499	0.293145	0.374378	9.88834	3.30573	1.06707e-12	1.21133e-10	up
ENSG00000205426	KRT81	3887	0.056153	0.218051	0.194101	1.1335	1.616	1.3765	0.113501	-3.13922	1.17218e-12	1.32667e-10	down
ENSG00000165495	PKNOX2	63876	4.88971	4.10184	4.3401	1.94978	2.64277	2.00608	2.02037	1.01462	1.17674e-12	1.32785e-10	up
ENSG00000136002	ARHGEF4	50649	0.510541	0.600459	0.64538	1.18584	1.43354	1.21139	0.458494	-1.12503	1.24669e-12	1.39602e-10	down
ENSG00000172889	EGFL7	51162	0.661567	1.19494	0.899394	3.15212	3.49483	2.46722	0.302375	-1.72559	1.33531e-12	1.48028e-10	down
ENSG00000080573	COL5A3	50509	0.374323	0.539787	0.236302	1.40085	1.1592	1.45168	0.286762	-1.80208	1.38075e-12	1.52618e-10	down
ENSG00000177272	KCNA3	3738	0.304171	0.348707	0.443649	0.0823999	0.0776424	0.0378347	5.54146	2.47027	1.50069e-12	1.6491e-10	up
ENSG00000077264	PAK3	5063,8874	1.26458	1.11393	1.09029	2.05209	2.96868	2.16945	0.482433	-1.0516	1.61974e-12	1.77476e-10	down
ENSG00000130584	ZBTB46	140685	0.26146	0.417998	0.508283	1.29689	1.2008	1.19013	0.322072	-1.63454	1.63701e-12	1.7885e-10	down
ENSG00000121898	CPXM2	119587	2.03575	2.62985	2.74502	4.82767	5.5795	4.54189	0.495724	-1.01239	1.72728e-12	1.88169e-10	down
ENSG00000063660	GPC1	2817	7.97643	10.9134	11.4739	21.4092	16.3092	24.2487	0.489997	-1.02916	1.95733e-12	2.11403e-10	down
ENSG00000135480	KRT7	3855	0.626542	0.82119	0.958198	2.66528	2.58179	1.80949	0.34095	-1.55237	2.34703e-12	2.51338e-10	down
ENSG00000168918	INPP5D	3635	0.523278	0.468684	0.593864	0.150502	0.0515889	0.0902746	5.42413	2.43939	2.46194e-12	2.62899e-10	up
ENSG00000244486	SCARF2	91179	0.507566	1.14279	0.938831	2.36069	4.39385	2.97489	0.266119	-1.90986	2.58992e-12	2.75786e-10	down
ENSG00000150630	VEGFC	7424	1.29438	1.34494	1.18824	2.75094	3.62742	3.12136	0.402912	-1.31146	2.89868e-12	3.06935e-10	down
ENSG00000220553	RPL5P19	100270906	1.70375	1.94869	1.20839	0	0	0	16202.8	13.984	2.96081e-12	3.12638e-10	up
ENSG00000135636	DYSF	8291	0.0804589	0.117906	0.128425	0.617018	0.349905	0.516881	0.220238	-2.18287	3.23009e-12	3.38238e-10	down
ENSG00000133574	GIMAP4	55303	2.28024	1.79921	2.78476	0.506767	0.0985111	0.108443	9.6175	3.26566	3.38416e-12	3.53392e-10	up
ENSG00000161921	CXCL16	58191	0.430702	0.32222	0.416006	1.3643	1.45943	1.40396	0.276493	-1.85469	3.56769e-12	3.69495e-10	down
ENSG00000168398	BDKRB2	624	0.023537	0.0365921	0.034196	0.232896	0.337597	0.255663	0.114173	-3.1307	5.42157e-12	5.49454e-10	down
ENSG00000174600	CMKLR1	1240	0.0923352	0.0429683	0.0703551	0.50309	0.339406	0.549975	0.147693	-2.75932	1.19817e-11	1.19507e-09	down
ENSG00000142871	CCN1	3491,890,5530	5.08768	6.73151	8.11395	12.0739	16.0544	12.9413	0.48535	-1.0429	1.25088e-11	1.2411e-09	down
ENSG00000069399	BCL3	602	1.62929	2.10656	1.78364	3.77446	3.78532	4.19096	0.469714	-1.09014	1.26136e-11	1.24821e-09	down
ENSG00000187955	COL14A1	7373	0.169725	0.309751	0.138725	0.808842	0.683307	0.710459	0.280668	-1.83307	1.35387e-11	1.33278e-09	down
ENSG00000221926	TRIM16	10626	2.84958	3.3297	3.46917	6.15482	9.2436	5.48145	0.462094	-1.11374	1.38659e-11	1.36145e-09	down
ENSG00000175764	TTLL11	158135	1.37216	1.17619	1.36843	0.653115	0.558937	0.405756	2.42104	1.27563	1.52608e-11	1.49453e-09	up
ENSG00000128510	CPA4	51200	0.69972	0.645858	0.713169	1.98386	1.59209	1.67949	0.391736	-1.35204	1.57521e-11	1.53469e-09	down
ENSG00000135077	HAVCR2	84868	0.393231	0.520944	0.650152	0.0810495	0.0752685	0.111911	5.83206	2.544	1.75161e-11	1.68914e-09	up
ENSG00000130702	LAMA5	3911	0.166285	0.212004	0.208934	0.437262	0.800924	0.551294	0.328153	-1.60756	2.14615e-11	2.03331e-09	down
ENSG00000125398	SOX9	6662	0.521902	0.445272	0.672269	1.60582	1.42379	1.72919	0.344507	-1.53739	2.30899e-11	2.17667e-09	down
ENSG00000206190	ATP10A	57194	0.0579198	0.0391676	0.0670388	0.229928	0.196084	0.179473	0.271066	-1.88329	2.40576e-11	2.25664e-09	down
ENSG00000147168	IL2RG	3561	2.121	1.32502	2.48625	0.542318	0.313617	0.523903	4.29925	2.10408	2.72329e-11	2.54188e-09	up
ENSG00000285651	ENSG00000285651		0.25596	0.10629	0.198133	0.953494	1.05591	1.02842	0.184469	-2.43855	2.81527e-11	2.62125e-09	down
ENSG00000169429	CXCL8	3576	7.2812	6.28236	6.67305	23.6831	37.9276	18.9959	0.251054	-1.99393	3.28494e-11	3.05104e-09	down
ENSG00000206432	TMEM200C	645369	0.499591	0.432037	0.374218	0.139463	0.139194	0.0954349	3.49072	1.80352	3.92803e-11	3.59773e-09	up
ENSG00000173762	CD7	924	1.3657	1.13767	1.57155	0.280013	0.290573	0.41257	4.14473	2.05128	3.93065e-11	3.59773e-09	up
ENSG00000015285	WAS	7454	0.872927	0.903086	0.924922	0.114055	0.247596	0.186977	4.92308	2.29956	5.2909e-11	4.79632e-09	up
ENSG00000100342	APOL1	8542	3.36114	3.10247	4.30678	7.02677	8.8761	6.2546	0.486083	-1.04072	5.50915e-11	4.98222e-09	down
ENSG00000189186	DCAF8L2	347442	0.747519	1.06187	0.7317	0.269208	0.21439	0.250473	3.46165	1.79146	5.83901e-11	5.25538e-09	up
ENSG00000100385	IL2RB	3560	0.805317	0.893194	0.817379	0.300395	0.21075	0.333127	2.97995	1.57529	6.05635e-11	5.42517e-09	up
ENSG00000187764	SEMA4D	10507	0.766534	0.816669	0.930548	0.379194	0.286767	0.409622	2.3371	1.22472	6.18344e-11	5.52592e-09	up
ENSG00000197471	SPN	6693,10522	0.321939	0.435176	0.486523	0.1055	0.0624006	0.0761719	5.09537	2.34919	6.69493e-11	5.95487e-09	up
ENSG00000107731	UNC5B	219699	0.111055	0.04604	0.045883	0.367833	0.400471	0.436473	0.168478	-2.56937	6.90251e-11	6.11074e-09	down
ENSG00000226979	LTA	4049	3.10367	3.22316	3.4849	1.18395	0.512031	0.904538	3.77298	1.91571	7.46479e-11	6.56241e-09	up
ENSG00000148513	ANKRD30A	91074	0.570735	0.483355	0.308669	0.0514805	0.0512294	0.0927184	6.97319	2.80182	8.43677e-11	7.38256e-09	up
ENSG00000101210	EEF1A2	1917	1.16084	1.36775	0.951867	2.34431	2.99628	2.41298	0.448884	-1.15559	8.47921e-11	7.40256e-09	down
ENSG00000168748	CA7	766	0.655581	1.12628	0.979369	0.0814195	0.0673067	0	18.5659	4.21458	8.70488e-11	7.58207e-09	up
ENSG00000160200	CBS	875,102724560	2.96405	4.94118	4.88599	2.03951	1.87314	1.79805	2.23987	1.16342	1.02005e-10	8.80366e-09	up
ENSG00000166532	RIMKLB	57494	0.100623	0.165992	0.154416	0.421382	0.547957	0.514144	0.283812	-1.81699	1.06516e-10	9.17206e-09	down
ENSG00000123496	IL13RA2	3598	1.60019	0.740569	1.25863	3.56702	4.66997	3.72367	0.300936	-1.73247	1.10214e-10	9.44739e-09	down
ENSG00000258754	LINC01579	283682	0.0543641	0.0836179	0.0728319	0.375619	0.237949	0.361009	0.216313	-2.20881	1.10489e-10	9.44956e-09	down
ENSG00000125538	IL1B	3553	0.62108	0.43944	0.808892	1.70065	3.34909	1.96063	0.266663	-1.90691	1.14783e-10	9.79462e-09	down
ENSG00000126353	CCR7	1236	1.90843	1.41432	1.49165	0.534423	0.393622	0.322358	3.85028	1.94496	1.21491e-10	1.03204e-08	up
ENSG00000168939	SPRY3	10251	1.11976	1.07002	0.868143	0.465749	0.433565	0.493953	2.19478	1.13408	1.30798e-10	1.10121e-08	up
ENSG00000143320	CRABP2	1382	4.41637	3.76427	3.54996	8.69	8.76353	7.73095	0.465787	-1.10226	1.47381e-10	1.23806e-08	down
ENSG00000115085	ZAP70	7535	0.490289	0.573745	0.55494	0.0840178	0.0926391	0.154113	4.89456	2.29118	1.66883e-10	1.38649e-08	up
ENSG00000247095	MIR210HG	100506211	0.89243	1.41268	1.35834	6.2404	2.31027	5.105	0.268273	-1.89822	2.15033e-10	1.7671e-08	down
ENSG00000129038	LOXL1	4016	0.0988651	0.160403	0.123299	0.725828	0.545264	0.730981	0.191086	-2.38771	2.40621e-10	1.9731e-08	down
ENSG00000162591	MEGF6	1953	0.171252	0.131203	0.189259	0.486249	0.530593	0.459628	0.333033	-1.58626	3.06711e-10	2.50959e-08	down
ENSG00000185070	FLRT2	23768	0.0185834	0.0100996	0.0172909	0.0637675	0.0752312	0.0747211	0.215113	-2.21683	3.18736e-10	2.60235e-08	down
ENSG00000004779	NDUFAB1	4706	4.71189	6.8711	4.60791	9.8511	12.6175	12.0889	0.46852	-1.09382	3.27408e-10	2.66739e-08	down
ENSG00000177494	ZBED2	79413	2.00637	2.24177	2.19697	0.727528	0.293198	0.200249	5.27866	2.40017	3.58152e-10	2.90533e-08	up
ENSG00000102290	PCDH11X	27328	0	0	0	0.0754842	0.088157	0.0784824	0.00123904	-9.65657	3.77113e-10	3.04607e-08	down
ENSG00000110448	CD5	921	0.780079	1.22234	1.1023	0.270545	0.195652	0.259127	4.28046	2.09777	3.8384e-10	3.0938e-08	up
ENSG00000151025	GPR158	57512	0.304273	0.207207	0.207309	0.675095	0.682242	0.641816	0.359547	-1.47575	4.14899e-10	3.32288e-08	down
ENSG00000095303	PTGS1	5742	0.594564	0.441962	0.46585	1.56285	1.66318	0.96072	0.358841	-1.47858	4.67985e-10	3.70876e-08	down
ENSG00000169083	AR	367,231,374	0.0152307	0.0042891	0.00517705	0.0810286	0.138963	0.112856	0.0741988	-3.75246	4.81392e-10	3.80703e-08	down
ENSG00000230990	ENSG00000230990		0.253566	0.324327	0.22918	0	0	0	2690.24	11.3935	4.99163e-10	3.93933e-08	up
ENSG00000152785	BMP3	651	0.248683	0.16374	0.158604	0	0.009934	0	57.4821	5.84504	5.15997e-10	4.06369e-08	up
ENSG00000132932	ATP8A2	51761	0.0235978	0.0289554	0.0248265	0.145478	0.0917241	0.103404	0.227182	-2.13808	5.32107e-10	4.18185e-08	down
ENSG00000059145	UNKL	64718	0.774022	1.12061	0.856132	1.85155	2.20235	1.73109	0.4755	-1.07248	5.47407e-10	4.28428e-08	down
ENSG00000233215	LINC01687	101927843	2.34266	2.31526	2.68021	0.886912	1.19866	1.11132	2.29539	1.19874	5.6945e-10	4.44759e-08	up
ENSG00000169894	MUC3A	4584,57876	0.0130226	0.0251353	0.0156215	0.140293	0.118393	0.173874	0.124328	-3.00778	5.98692e-10	4.65674e-08	down
ENSG00000083454	P2RX5	5026,100533970	0.598026	0.635627	0.71276	0.177712	0.0714917	0.11272	5.37797	2.42706	6.55841e-10	5.05961e-08	up
ENSG00000136378	ADAMTS7	11173	0.615306	0.739433	0.592464	1.39037	1.39178	1.19694	0.489359	-1.03104	7.38991e-10	5.65493e-08	down
ENSG00000152256	PDK1	5163,5170	1.48427	1.46852	1.40943	6.83492	3.36134	6.44157	0.262187	-1.93133	7.42113e-10	5.65592e-08	down
ENSG00000124785	NRN1	51299	2.90943	3.09408	3.74884	7.52706	5.38707	7.52912	0.477045	-1.0678	7.45961e-10	5.67362e-08	down
ENSG00000107099	DOCK8	81704	0.289113	0.21339	0.293787	0.0795321	0.0480992	0.0978013	3.53227	1.8206	7.47438e-10	5.67362e-08	up
ENSG00000224810	ENSG00000224810		3.31175	2.89694	2.93344	1.25927	0.471255	0.898466	3.47743	1.79802	7.94581e-10	5.99536e-08	up
ENSG00000141052	MYOCD	93649	0.0451724	0.0356922	0.00752851	0.237582	0.252673	0.22867	0.122952	-3.02384	8.08005e-10	6.0845e-08	down
ENSG00000164638	SLC29A4	222962	0.615878	1.18444	0.852708	2.17285	2.00659	2.3264	0.407792	-1.29409	8.30174e-10	6.22664e-08	down
ENSG00000165349	SLC7A3	84889	0.211681	0.353759	0.510488	1.68586	1.35951	1.54669	0.234302	-2.09356	8.54539e-10	6.38405e-08	down
ENSG00000258168	ENSG00000258168		0.0475382	0.0424306	0.0667591	0.268295	0.310053	0.331141	0.172325	-2.53679	8.74304e-10	6.49321e-08	down
ENSG00000143851	PTPN7	5778	0.592422	0.579217	0.757646	0.230334	0.145851	0.135593	3.76977	1.91448	8.85432e-10	6.55012e-08	up
ENSG00000151640	DPYSL4	10570	0.944975	1.03567	1.83471	4.66434	2.55519	4.56465	0.323769	-1.62696	9.58113e-10	7.06016e-08	down
ENSG00000205221	VIT	5212	0.422889	0.42229	0.456621	1.13994	1.20642	1.16219	0.371036	-1.43037	9.99892e-10	7.3394e-08	down
ENSG00000121316	PLBD1	79887	1.36992	0.919026	1.36298	3.43288	3.22765	2.60837	0.393998	-1.34374	1.08074e-09	7.88687e-08	down
ENSG00000285779	ENSG00000285779		6.66795	0	0	0	0	0	22226.5	14.44	1.08792e-09	7.92397e-08	up
ENSG00000287248	ENSG00000287248		0	0	0	0.272994	0.659258	0.333425	0.000237027	-12.0427	1.12029e-09	8.14409e-08	down
ENSG00000178562	CD28	940	0.687136	0.603983	0.582929	0.208374	0.118845	0.120267	4.18795	2.06624	1.19314e-09	8.64946e-08	up
ENSG00000134827	TCN1	6947	1.85845	2.14708	1.77539	4.78314	3.83424	5.4315	0.411486	-1.28108	1.43865e-09	1.03e-07	down
ENSG00000168140	VASN	114990	0.120703	0.29713	0.157245	0.73267	1.12103	1.20797	0.187831	-2.41249	1.45539e-09	1.04002e-07	down
ENSG00000141293	SKAP1	8631	0.926495	0.673313	0.998749	0.0824538	0.215957	0.067433	7.10292	2.82841	1.49928e-09	1.06734e-07	up
ENSG00000142552	RCN3	57333,11123	11.0101	12.8669	13.7619	21.1935	36.6158	20.9109	0.478135	-1.06451	1.55525e-09	1.10303e-07	down
ENSG00000241511	RPS15AP24	648729	0	0	0	1.56962	3.75162	1.54928	4.36648e-05	-14.4832	1.58492e-09	1.12197e-07	down
ENSG00000256500	ENSG00000256500		0	0	0	0	2.91309	0	0.000102983	-13.2453	1.63012e-09	1.14752e-07	down
ENSG00000260788	ENSG00000260788		0.0261053	0.043576	0.013936	0.247965	0.241249	0.236776	0.115177	-3.11807	1.8071e-09	1.26974e-07	down
ENSG00000105664	COMP	1311	0.204475	0.105814	0.0820102	0.708542	0.68656	0.787288	0.179757	-2.47588	1.91466e-09	1.34033e-07	down
ENSG00000163520	FBLN2	2199	0.345503	0.215367	0.242422	0.68588	0.990972	0.973466	0.303093	-1.72217	1.98003e-09	1.38098e-07	down
ENSG00000244734	HBB	3043,85344	0	0	7.81549	0	0	0	26051.6	14.6691	2.02237e-09	1.40532e-07	up
ENSG00000225762	LINC01389	102724077	19.2818	18.494	13.435	6.84685	6.62262	7.86409	2.40048	1.26332	2.06937e-09	1.43009e-07	up
ENSG00000020633	RUNX3	864	0.839689	0.906335	0.911299	0.211296	0.280674	0.355467	3.13572	1.64879	2.18513e-09	1.49914e-07	up
ENSG00000198286	CARD11	84433	0.449731	0.454477	0.553394	0.10865	0.159092	0.111943	3.83898	1.94072	2.22562e-09	1.52139e-07	up
ENSG00000148053	NTRK2	4915	0.241907	0.191567	0.218829	0.554515	0.337784	0.54525	0.453761	-1.14	2.33121e-09	1.59069e-07	down
ENSG00000186654	PRR5	55615	0.0178646	0.0241328	0.0319557	0.233214	0.268551	0.235614	0.100292	-3.31773	2.4243e-09	1.6453e-07	down
ENSG00000163568	AIM2	9447	0.153839	0.102568	0.179056	0.519455	0.524918	0.500134	0.281943	-1.82652	2.46968e-09	1.6731e-07	down
ENSG00000141506	PIK3R5	23533	0.163751	0.19229	0.292845	0.0155145	0.00746145	0.0373897	10.7492	3.42616	2.63396e-09	1.77485e-07	up
ENSG00000090104	RGS1	5996	0.501138	0.351667	0.412141	0.0583543	0.0670922	0.0761126	6.27581	2.6498	2.71386e-09	1.82275e-07	up
ENSG00000280114	ENSG00000280114		1.29553	1.06292	1.1405	5.59269	2.19138	5.31943	0.267024	-1.90496	2.91422e-09	1.94635e-07	down
ENSG00000233834	MACC1-DT	100506098	0.985733	0.961767	1.32015	0.0948503	0	0	34.4506	5.10646	2.9524e-09	1.96837e-07	up
ENSG00000163219	ARHGAP25	9938	0.257923	0.354247	0.442962	0.0674954	0.0571776	0.0524287	5.95777	2.57477	3.00708e-09	2.0013e-07	up
ENSG00000073150	PANX2	56666	0.316179	0.710213	0.566615	1.59896	2.70917	1.47699	0.275362	-1.8606	3.40557e-09	2.24281e-07	down
ENSG00000143847	PPFIA4	8497	0.519263	0.513676	0.442547	3.99398	1.4277	3.04758	0.174217	-2.52105	3.7162e-09	2.44082e-07	down
ENSG00000184922	FMNL1	752	0.722417	0.731638	0.894746	0.260894	0.285091	0.351226	2.61789	1.38841	3.78916e-09	2.48246e-07	up
ENSG00000196730	DAPK1	1612	0.0736855	0.0682496	0.138403	0.391389	0.337524	0.385519	0.251553	-1.99107	3.88605e-09	2.54153e-07	down
ENSG00000046774	MAGEC2	51438	5.62833	5.07365	5.50474	2.70143	2.24601	2.97205	2.04644	1.03311	3.96348e-09	2.58769e-07	up
ENSG00000146197	SCUBE3	222663	1.60452	1.54351	1.28632	3.68228	2.12155	3.5884	0.472131	-1.08274	4.16623e-09	2.70141e-07	down
ENSG00000229937	PRPS1L1	221823	0	0	0	0.587208	1.01121	0.564034	0.000138732	-12.8154	4.84592e-09	3.09959e-07	down
ENSG00000167286	CD3D	915	0.701438	0.698836	0.779647	0.22001	0.120275	0.0970212	4.98488	2.31756	4.97464e-09	3.17654e-07	up
ENSG00000211890	IGHA2	3494	0	0	4.20045	0	0	0	14001.5	13.7733	6.38534e-09	3.96352e-07	up
ENSG00000070190	DAPP1	27071	0.35545	0.334513	0.409331	0.0589139	0.0702482	0.0261794	7.07663	2.82306	7.54062e-09	4.61247e-07	up
ENSG00000135245	HILPDA	29923	3.48053	3.25142	2.73041	7.84808	4.91295	7.60459	0.464625	-1.10586	7.75763e-09	4.73754e-07	down
ENSG00000171860	C3AR1	719	0.733478	0.494264	0.458362	0.109763	0.101489	0.100144	5.41466	2.43687	8.23351e-09	5.01197e-07	up
ENSG00000186310	NAP1L3	4675	1.88041	1.82701	1.96747	0.832029	0.648976	0.750975	2.54254	1.34627	9.26553e-09	5.58621e-07	up
ENSG00000140379	BCL2A1	597	13.4586	17.6684	13.6964	6.28732	6.3466	8.7292	2.09817	1.06913	9.40811e-09	5.66314e-07	up
ENSG00000153563	CD8A	925	0.683657	0.51313	0.725618	0.193731	0.0722673	0.105529	5.17432	2.37137	9.75835e-09	5.83679e-07	up
ENSG00000159167	STC1	6781	3.09637	3.01716	2.79332	22.6952	8.13088	21.9288	0.168834	-2.56632	1.0254e-08	6.11388e-07	down
ENSG00000115008	IL1A	3552	3.2538	2.31787	2.61808	5.86439	10.974	4.88513	0.377	-1.40736	1.04859e-08	6.2423e-07	down
ENSG00000067141	NEO1	4756	0.333105	0.226401	0.268896	0.574387	0.832354	0.743028	0.385344	-1.37578	1.06225e-08	6.29389e-07	down
ENSG00000279047	PCDHB1-AS1		0.298879	1.45545	0.429318	0.0251929	0.0219809	0.109148	13.969	3.80415	1.09299e-08	6.46592e-07	up
ENSG00000256349	ENSG00000256349		0	0	0	0	0	0.810224	0.000370268	-11.3991	1.11912e-08	6.60328e-07	down
ENSG00000047936	ROS1	6098	0	0	0	0.0493675	0.116091	0.0792624	0.00122588	-9.67196	1.1197e-08	6.60328e-07	down
ENSG00000211772	TRBC2	28638	6.31281	4.76001	6.33168	1.7432	0.214699	0.718152	6.5038	2.70128	1.14547e-08	6.73421e-07	up
ENSG00000174871	CNIH2	254263,29097	1.60694	1.78131	2.38961	3.86282	4.25406	4.43708	0.460242	-1.11954	1.15403e-08	6.76349e-07	down
ENSG00000117091	CD48	962	1.2837	1.15189	1.29065	0.16875	0.38127	0.43266	3.79192	1.92293	1.1733e-08	6.85521e-07	up
ENSG00000074410	CA12	771	0.667468	0.508717	0.544938	1.1287	1.16008	1.20125	0.493156	-1.01988	1.17774e-08	6.87052e-07	down
ENSG00000243207	PPAN-P2RY11	692312	0	0	0	1.02089	0	0	0.000293862	-11.7326	1.26447e-08	7.30877e-07	down
ENSG00000272668	ENSG00000272668		0.462104	0.477857	0.472752	1.04308	0.939141	0.926331	0.48571	-1.04183	1.28237e-08	7.40096e-07	down
ENSG00000211751	TRBC1	28639	2.50862	3.37905	3.43754	0.756583	0.610095	0.830599	4.24398	2.08542	1.3685e-08	7.8382e-07	up
ENSG00000285253	ENSG00000285253		0.416266	0.449138	0.340826	0.092942	0.078754	0.035187	5.83049	2.54362	1.39889e-08	8.00013e-07	up
ENSG00000239715	ENSG00000239715		31.5805	43.2429	48.2598	14.0154	24.6501	16.0291	2.25037	1.17016	1.41621e-08	8.08693e-07	up
ENSG00000210100	MT-TI		36.0663	134.033	103.328	23.5726	13.9272	22.5037	4.55686	2.18804	1.4672e-08	8.35289e-07	up
ENSG00000105376	ICAM5	7087	1.48274	2.96395	2.67198	4.90662	7.07873	4.70426	0.426533	-1.22927	1.558e-08	8.84318e-07	down
ENSG00000174473	GALNTL6	442117	0.0258928	0.00729584	0	0.147168	0.163091	0.181981	0.0674238	-3.8906	1.58568e-08	8.97336e-07	down
ENSG00000261771	DNAAF4-CCPG1	100533483	0	0	0	0	0	0.555031	0.00054051	-10.8534	1.62498e-08	9.18199e-07	down
ENSG00000166145	SPINT1	6692	0.396434	0.69054	0.470752	1.64834	1.89064	1.14281	0.332721	-1.58762	1.70116e-08	9.58378e-07	down
ENSG00000187908	DMBT1	1755	0	0	0.38828	0	0	0	1294.27	10.3379	1.75625e-08	9.87946e-07	up
ENSG00000164674	SYTL3	94120	1.36569	1.35851	1.64243	0.438663	0.403738	0.620299	2.98532	1.57788	1.95426e-08	1.09445e-06	up
ENSG00000143248	RGS5	8490	0.747321	0.787707	0.953263	1.55791	1.98023	1.44533	0.49931	-1.00199	2.27492e-08	1.26466e-06	down
ENSG00000127329	PTPRB	5787	0.0446526	0.0793557	0.0630578	0.256265	0.166696	0.266287	0.271406	-1.88148	2.34444e-08	1.29948e-06	down
ENSG00000135373	EHF	26298	0.390544	0.465655	0.30271	1.025	0.769452	1.09098	0.401641	-1.31602	2.65669e-08	1.4661e-06	down
ENSG00000210164	MT-TG		60.8757	112.492	83.4037	210.51	152.93	243.598	0.422991	-1.2413	2.66563e-08	1.46889e-06	down
ENSG00000133110	POSTN	10631	4.04391	3.24173	1.46303	14.7383	12.6889	18.1716	0.191862	-2.38186	2.93428e-08	1.60989e-06	down
ENSG00000168303	MPLKIP	136647	1.35481	1.76444	1.46065	2.25978	4.36825	2.99207	0.476076	-1.07074	3.03092e-08	1.6605e-06	down
ENSG00000179144	GIMAP7	168537	1.43294	1.28899	1.32823	0.321702	0.215289	0.172219	5.7108	2.51369	3.43215e-08	1.86411e-06	up
ENSG00000259171	ENSG00000259171		0	0	0	0	0	1.09555	0.000273836	-11.8344	3.46616e-08	1.87988e-06	down
ENSG00000080493	SLC4A4	8671	0.147656	0.156451	0.0846023	0.344704	0.444353	0.442684	0.315577	-1.66394	3.56355e-08	1.92717e-06	down
ENSG00000103522	IL21R	50615	0.455812	0.317139	0.386163	0.0767976	0.105013	0.0786535	4.45019	2.15387	3.67786e-08	1.97531e-06	up
ENSG00000100036	SLC35E4	339665	0.593091	0.877644	0.726292	1.29416	1.9445	1.68311	0.44639	-1.16362	3.83866e-08	2.04874e-06	down
ENSG00000262049	ENSG00000262049		0.338804	0.232412	0.4277	0.984811	1.50727	1.50829	0.249706	-2.0017	4.07202e-08	2.15891e-06	down
ENSG00000170577	SIX2	10736	0.19957	0.091797	0.103971	0.671431	0.970262	0.681615	0.170162	-2.55502	4.25853e-08	2.25463e-06	down
ENSG00000105388	CEACAM5	1048	0	0	0.602132	0	0	0	2007.11	10.9709	4.2663e-08	2.25559e-06	up
ENSG00000163739	CXCL1	2919	1.87032	2.16477	2.92633	4.51036	11.3166	5.47113	0.326857	-1.61327	4.29377e-08	2.26694e-06	down
ENSG00000182162	P2RY8	286530	0.418171	0.276681	0.363538	0.0734437	0.0602751	0.0396733	6.10403	2.60976	4.30365e-08	2.26899e-06	up
ENSG00000174807	CD248	57124	0.302307	0.323561	0.561432	1.53592	1.29762	1.19957	0.294388	-1.76421	4.58912e-08	2.39942e-06	down
ENSG00000137642	SORL1	6653	0.155516	0.0712313	0.219335	0.0219611	0.0228765	0.0380418	5.3823	2.42822	5.05518e-08	2.62855e-06	up
ENSG00000125637	PSD4	23550	0.397302	0.39632	0.41233	0.173863	0.191508	0.165137	2.2732	1.18473	5.08765e-08	2.64181e-06	up
ENSG00000163710	PCOLCE2	26577	1.19593	1.15116	1.60972	2.46408	3.28224	2.52903	0.478144	-1.06448	5.34901e-08	2.77371e-06	down
ENSG00000151224	MAT1A	4143	0.832934	0.781789	0.53181	0.135483	0.210839	0.194956	3.96567	1.98757	5.37859e-08	2.78522e-06	up
ENSG00000267059	ENSG00000267059		0	2.02999	0	0	0	0	6766.63	12.7242	6.0296e-08	3.10956e-06	up
ENSG00000268869	ESPNP	284729	0.182613	0.24543	0.288227	1.17758	0.464971	1.08859	0.262261	-1.93093	6.32557e-08	3.25775e-06	down
ENSG00000260611	ENSG00000260611		0.629039	0.981898	0.752671	0.083052	0.088152	0.045551	10.9045	3.44685	6.45741e-08	3.31258e-06	up
ENSG00000176826	FKBP9P1	360132	0.854614	0.745984	0.710281	2.03319	1.39659	1.89011	0.434385	-1.20295	6.8154e-08	3.48156e-06	down
ENSG00000172578	KLHL6	89857,55975	0.201655	0.217484	0.158131	0.032874	0.0497146	0.04775	4.42901	2.14698	7.08373e-08	3.61376e-06	up
ENSG00000196329	GIMAP5	55340	0.36588	0.315477	0.388768	0.103778	0.04696	0.0284113	5.97336	2.57854	7.18898e-08	3.6625e-06	up
ENSG00000112562	SMOC2	64094	0.0440336	0.028732	0.0160703	0.22192	0.377329	0.253568	0.104168	-3.26302	7.46602e-08	3.79853e-06	down
ENSG00000166104	ENSG00000166104		1.60892	1.51359	1.91408	0.659878	0.875639	0.687125	2.26603	1.18017	7.71426e-08	3.91429e-06	up
ENSG00000267327	ENSG00000267327		0.0210929	0	0	0.164918	0.292661	0.29245	0.0281228	-5.15212	8.27946e-08	4.18423e-06	down
ENSG00000078114	NEBL	10529	0.166254	0.113233	0.14628	0.30824	0.293641	0.409925	0.420798	-1.2488	1.02498e-07	5.07816e-06	down
ENSG00000257607	ENSG00000257607		0	0	0.987416	0	0	0	3291.39	11.6845	1.03668e-07	5.1227e-06	up
ENSG00000089692	LAG3	3902	1.00354	1.09051	1.39284	0.379775	0.355044	0.443671	2.95878	1.565	1.03943e-07	5.12957e-06	up
ENSG00000286284	ENSG00000286284		0.058337	0	0	0.538801	0.710858	0.743692	0.0292658	-5.09464	1.11421e-07	5.4559e-06	down
ENSG00000111679	PTPN6	5777	0.493745	0.555288	0.513623	0.197518	0.130851	0.108354	3.57814	1.83921	1.13607e-07	5.54854e-06	up
ENSG00000214193	SH3D21	79729	0.443597	0.736189	0.696953	1.84867	0.987475	1.75224	0.409019	-1.28976	1.1481e-07	5.59284e-06	down
ENSG00000120594	PLXDC2	84898	0.00869907	0.0212456	0.0157708	0.11691	0.100426	0.0954729	0.146145	-2.77453	1.16074e-07	5.64244e-06	down
ENSG00000246430	LINC00968	100507632	0.0680135	0.0989603	0.117388	0.30223	0.627735	0.400158	0.213786	-2.22576	1.16127e-07	5.64244e-06	down
ENSG00000141968	VAV1	7409	0.365746	0.415286	0.479794	0.068065	0.0231118	0.104783	6.43412	2.68574	1.18791e-07	5.7645e-06	up
ENSG00000168477	TNXB	7148	0.103122	0.168663	0.163852	0.333623	0.436436	0.316095	0.401082	-1.31803	1.45442e-07	6.97714e-06	down
ENSG00000013725	CD6	923	0.366933	0.386636	0.443327	0.0589062	0.136881	0.0949866	4.11624	2.04133	1.50182e-07	7.18628e-06	up
ENSG00000169184	MN1	4330	0.0785299	0.0984572	0.139649	0.426553	0.275467	0.391191	0.289638	-1.78768	1.53216e-07	7.32221e-06	down
ENSG00000135407	AVIL	10677	1.29501	1.16776	1.11922	0.602608	0.618759	0.558359	2.01267	1.00911	1.54049e-07	7.35273e-06	up
ENSG00000135643	KCNMB4	27345	0.485928	0.432365	0.527525	1.14539	0.938484	1.15086	0.446966	-1.16176	1.54682e-07	7.37363e-06	down
ENSG00000175785	PRIMA1	145270	0.019046	0.121146	0.0811417	0.441436	0.360318	0.775823	0.1403	-2.83342	1.57205e-07	7.46564e-06	down
ENSG00000154451	GBP5	115362	0.581357	0.514746	0.682348	0.244439	0.0507485	0.151966	3.97727	1.99178	2.1049e-07	9.82337e-06	up
ENSG00000267505	ENSG00000267505		2.21052	1.64302	1.50201	0.192056	0.10832	0.237489	9.95704	3.31572	2.228e-07	1.03851e-05	up
ENSG00000005379	TSPOAP1	9256	0.196514	0.219289	0.199301	0.0634707	0.0678122	0.0463805	3.46219	1.79169	2.38028e-07	1.10404e-05	up
ENSG00000268849	SIGLEC22P	114195	0	0	0	0.480385	0.652398	0.996692	0.00014088	-12.7932	2.45254e-07	1.13477e-05	down
ENSG00000183421	RIPK4	54101	0.304815	0.229473	0.319446	0.664	0.945882	0.838036	0.348759	-1.5197	2.6927e-07	1.23832e-05	down
ENSG00000160932	LY6E	4061	12.7702	24.9966	17.4669	46.1805	55.0928	51.596	0.361313	-1.46868	2.71537e-07	1.24722e-05	down
ENSG00000106066	CPVL	54504	0.922253	0.850645	1.0279	0.319853	0.370204	0.239024	3.01459	1.59196	2.79851e-07	1.27757e-05	up
ENSG00000116690	PRG4	10216,64748	0.070854	0.06594	0.104721	0.372697	0.348539	0.317794	0.232443	-2.10505	2.90983e-07	1.32208e-05	down
ENSG00000121966	CXCR4	7852	0.968669	0.927503	1.09367	0.312456	0.357382	0.155206	3.62385	1.85752	3.01767e-07	1.36779e-05	up
ENSG00000011590	ZBTB32	27033	0.577751	0.507375	0.684807	0.0664624	0.155875	0.111517	5.3015	2.4064	3.07738e-07	1.389e-05	up
ENSG00000156466	GDF6	392255	0.178372	0.067537	0.047655	0.473981	0.67906	0.47563	0.180248	-2.47195	3.11816e-07	1.40492e-05	down
ENSG00000100842	EFS	10278	0	0.0208365	0	0.205603	0.284753	0.257937	0.0278453	-5.16642	3.12279e-07	1.40533e-05	down
ENSG00000124406	ATP8A1	10396	0.514695	0.597461	0.655238	0.243601	0.293913	0.292517	2.12931	1.09039	3.196e-07	1.43478e-05	up
ENSG00000107281	NPDC1	56654	0.692926	2.03652	1.63454	3.5422	4.62995	3.64878	0.369175	-1.43762	3.28656e-07	1.46891e-05	down
ENSG00000066294	CD84	8832	0.142814	0.0942699	0.0959313	0.0147459	0.0067529	0.0158806	8.90906	3.15527	3.34286e-07	1.48378e-05	up
ENSG00000181458	TMEM45A	55076	1.26413	1.15839	1.19058	2.81889	1.60087	3.16392	0.47643	-1.06966	3.51331e-07	1.54971e-05	down
ENSG00000110934	BIN2	51411	0.40169	0.296763	0.734371	0.117148	0.0604279	0.0657044	5.88959	2.55817	3.72268e-07	1.63443e-05	up
ENSG00000115523	GNLY	10578	0.707804	0.732004	0.710505	0.239052	0.117809	0.173758	4.05246	2.0188	3.94396e-07	1.71564e-05	up
ENSG00000167693	NXN	64359	0.0223683	0.0697345	0.0556606	0.22799	0.330499	0.269881	0.178379	-2.48699	3.95036e-07	1.71646e-05	down
ENSG00000283443	ZNF285DP		1.24342	1.0787	1.15849	0.545549	0.505195	0.618048	2.08571	1.06054	4.23295e-07	1.82664e-05	up
ENSG00000156675	RAB11FIP1	80223	0.253716	0.186731	0.394219	0.072466	0.0469772	0.084255	4.09756	2.03477	4.63126e-07	1.98268e-05	up
ENSG00000206249	ENSG00000206249		1.21937	0.87752	1.16942	0	0	0.113981	28.6566	4.84079	4.65011e-07	1.9885e-05	up
ENSG00000176046	NUPR1	26471	0.196116	0.180131	0.272032	0.524093	0.64787	0.622267	0.361313	-1.46868	5.08894e-07	2.16392e-05	down
ENSG00000211448	DIO2	1734	0.0389366	0.0689837	0.0934665	0.226809	0.277247	0.358177	0.233564	-2.09811	5.11359e-07	2.1697e-05	down
ENSG00000183813	CCR4	1233,57472	0.740775	0.944017	0.634663	0.232346	0.244711	0.142497	3.74375	1.90448	5.11403e-07	2.1697e-05	up
ENSG00000260910	LINC00565	100861555	0.886537	0.867718	0.80983	0.386931	0.377477	0.421173	2.16272	1.11285	5.45746e-07	2.30764e-05	up
ENSG00000223802	CERS1	10715,2657	0.285301	0.424714	0.561193	1.00529	1.24176	1.17977	0.370959	-1.43067	5.55032e-07	2.34167e-05	down
ENSG00000188783	PRELP	5549	1.39522	1.69491	1.62496	2.63083	5.09899	2.42535	0.464304	-1.10686	6.36657e-07	2.65054e-05	down
ENSG00000162493	PDPN	10630	0.0888027	0.0400397	0.163299	0.507399	0.55413	0.441735	0.194338	-2.36336	6.65287e-07	2.76669e-05	down
ENSG00000253343	ENSG00000253343		0.999178	1.02758	1.33845	0	0	0	11217.4	13.4534	6.80914e-07	2.82546e-05	up
ENSG00000285684	ENSG00000285684		0.020202	0.019512	0	0.102335	0.402066	0.134349	0.0621746	-4.00753	6.90722e-07	2.86301e-05	down
ENSG00000165929	TC2N	123036	0.353965	0.23884	0.380621	0.102725	0.0387898	0.0585309	4.86602	2.28274	7.07858e-07	2.91804e-05	up
ENSG00000241476	SSX2	6757	4.30672	4.01994	3.25798	1.69678	2.05343	1.40295	2.24806	1.16868	7.1177e-07	2.93097e-05	up
ENSG00000249345	LINC02405	101927592	0	0	0	0.0745976	0.0378719	0.0579551	0.00176031	-9.14996	7.15744e-07	2.94413e-05	down
ENSG00000152270	PDE3B	5140	0.262611	0.241364	0.287959	0.113649	0.0619265	0.0390191	3.69038	1.88377	7.38951e-07	3.0297e-05	up
ENSG00000166501	PRKCB	5579	0.303955	0.299205	0.396521	0.1211	0.11359	0.0420233	3.6127	1.85308	7.47036e-07	3.05953e-05	up
ENSG00000235743	ENSG00000235743		0.714459	0.905048	0.671839	0	0	0	7637.82	12.8989	7.48581e-07	3.06254e-05	up
ENSG00000161835	TAMALIN	160622	0.234191	0.384878	0.42466	0.897568	1.48118	1.00443	0.308506	-1.69663	7.61644e-07	3.1059e-05	down
ENSG00000186684	CYP27C1	339761	0.408559	0.418314	0.535031	0.953808	1.1337	0.88385	0.458343	-1.1255	7.99399e-07	3.24924e-05	down
ENSG00000151067	CACNA1C	775	0.00573902	0.00370245	0.00428165	0.0312892	0.042145	0.0342597	0.127427	-2.97226	8.45218e-07	3.40628e-05	down
ENSG00000225783	MIAT	440823	0.294703	0.218422	0.295594	0.0901119	0.093032	0.132177	2.56475	1.35882	8.94259e-07	3.58102e-05	up
ENSG00000135144	DTX1	1840	0.498477	0.599185	0.494008	1.31368	1.22003	0.970761	0.454183	-1.13866	9.01905e-07	3.60781e-05	down
ENSG00000205045	SLFN12L	100506736	0.122262	0.130206	0.0992801	0.03099	0.0218733	0.0262616	4.44548	2.15234	9.07648e-07	3.62695e-05	up
ENSG00000143195	ILDR2	387597	0.616776	0.58089	0.418168	0.306578	0.187133	0.20387	2.31634	1.21185	9.59231e-07	3.82498e-05	up
ENSG00000149131	SERPING1	710	0.2924	0.119624	0.331205	0.786997	1.00702	0.533494	0.319323	-1.64691	9.7563e-07	3.88218e-05	down
ENSG00000198624	CCDC69	26112	0.736952	0.971104	0.933252	0.32893	0.404443	0.18717	2.86929	1.52069	9.85999e-07	3.91932e-05	up
ENSG00000155629	PIK3AP1	118788	0.317348	0.328375	0.317661	0.0933831	0.041811	0.0903865	4.27069	2.09447	1.00583e-06	3.98142e-05	up
ENSG00000266094	RASSF5	83593,283349	1.21424	0.945695	1.20305	0.636306	0.548917	0.492952	2.00396	1.00285	1.01787e-06	4.02485e-05	up
ENSG00000079215	SLC1A3	6507	0.392209	0.334644	0.291695	0.185927	0.138087	0.168893	2.06641	1.04713	1.06134e-06	4.15758e-05	up
ENSG00000010610	CD4	920	0.813805	0.71816	1.02326	0.324882	0.342341	0.347218	2.51885	1.33277	1.09583e-06	4.28825e-05	up
ENSG00000015133	CCDC88C	440193	0.183662	0.202645	0.210365	0.0695087	0.0215229	0.0518558	4.17582	2.06206	1.10232e-06	4.30921e-05	up
ENSG00000279092	ENSG00000279092		0.434024	0.400343	0.36193	1.16753	0.774594	0.868793	0.425589	-1.23247	1.11435e-06	4.34722e-05	down
ENSG00000026751	SLAMF7	57823	0.837248	1.07738	0.769984	0.436541	0.290966	0.229022	2.80662	1.48883	1.13048e-06	4.39132e-05	up
ENSG00000140481	CCDC33	80125	0.241397	0.269396	0.375568	0.918181	0.545218	0.777615	0.395518	-1.33818	1.13146e-06	4.39132e-05	down
ENSG00000164694	FNDC1	84624	0.036425	0.0386791	0.0172819	0.178299	0.158307	0.20394	0.170913	-2.54867	1.23196e-06	4.74241e-05	down
ENSG00000111907	TPD52L1	7164	0.28596	0.133344	0.205311	0.517246	0.527752	0.656263	0.367149	-1.44556	1.24334e-06	4.77165e-05	down
ENSG00000154655	L3MBTL4	91133	0.978162	0.860578	1.01899	0.381017	0.545364	0.497108	2.00755	1.00544	1.26582e-06	4.844e-05	up
ENSG00000146374	RSPO3	84870	0.0650535	0.00461004	0.0666232	0.346055	0.390675	0.248795	0.138289	-2.85425	1.2997e-06	4.96275e-05	down
ENSG00000205744	DENND1C	79958	0.270444	0.349058	0.418394	0.104942	0.0325327	0.0576602	5.31887	2.41112	1.30518e-06	4.97863e-05	up
ENSG00000188385	JAKMIP3	282973	0.026091	0.00191279	0.011662	0.0892854	0.12627	0.079827	0.134286	-2.89662	1.3345e-06	5.08537e-05	down
ENSG00000250979	ENSG00000250979		0.222827	0.229862	0.206403	0	0.019573	0	33.6735	5.07354	1.35978e-06	5.16606e-05	up
ENSG00000170370	EMX2	2018	0	0	0	0.0742428	0.192404	0.132369	0.000751849	-10.3773	1.38186e-06	5.23527e-05	down
ENSG00000133134	BEX2	84707,55859	3.13157	5.39238	5.08481	1.38428	2.12397	1.73199	2.59698	1.37683	1.38215e-06	5.23527e-05	up
ENSG00000117090	SLAMF1	6504	0.434372	0.235568	0.370786	0.0739982	0.0571539	0.0646759	5.31449	2.40993	1.44765e-06	5.46696e-05	up
ENSG00000198832	SELENOM	140606	1.75237	3.45417	3.23998	5.04779	6.52202	5.35553	0.499045	-1.00276	1.46544e-06	5.52073e-05	down
ENSG00000171346	KRT15	3866	0.186935	0.164323	0.225444	0.530682	0.546343	0.451631	0.377261	-1.40637	1.46627e-06	5.52073e-05	down
ENSG00000106511	MEOX2	4223	0.086434	0.080542	0.037635	0.437566	0.536527	0.394301	0.149526	-2.74153	1.49235e-06	5.60218e-05	down
ENSG00000250033	SLC7A11-AS1	641364	0.51664	0.203714	0.246068	0.836141	1.24479	0.738493	0.342773	-1.54467	1.57982e-06	5.90704e-05	down
ENSG00000170891	CYTL1	54360	0.691891	1.61335	1.38965	4.02686	4.64941	2.79896	0.321989	-1.63492	1.61193e-06	6.01523e-05	down
ENSG00000168421	RHOH	399	0.158765	0.18446	0.129806	0.00794176	0.0182248	0.0297739	8.45597	3.07997	1.67238e-06	6.19798e-05	up
ENSG00000283982	ENSG00000283982		0.091416	0.079156	0.081842	0	0	0	841.38	9.71661	1.70619e-06	6.29244e-05	up
ENSG00000143028	SYPL2	284612	1.46301	1.47076	1.52671	0.655573	0.846118	0.721314	2.00651	1.00469	1.73724e-06	6.40071e-05	up
ENSG00000253130	ENSG00000253130		0.306187	0.227455	0.0406569	0	0	0	1914.33	10.9026	1.7757e-06	6.52331e-05	up
ENSG00000278266	ENSG00000278266		0.070806	0.077761	0.043572	0.32932	0.44147	0.388244	0.165775	-2.5927	1.84118e-06	6.73727e-05	down
ENSG00000166432	ZMAT1	84460	0.46962	0.339634	0.379332	0.116693	0.161197	0.141779	2.8322	1.50192	1.87303e-06	6.81465e-05	up
ENSG00000152969	JAKMIP1	152789	0.0465259	0.051066	0.00605814	0	0	0	345.5	8.43254	1.89115e-06	6.87395e-05	up
ENSG00000110324	IL10RA	3587	0.203246	0.093979	0.17264	0.0343218	0.02824	0.0269853	5.24713	2.39153	1.9598e-06	7.10301e-05	up
ENSG00000149506	ZP1	22917,57829	0.172563	0.244687	0.2452	0.899474	0.654698	0.806212	0.280654	-1.83314	1.96236e-06	7.10548e-05	down
ENSG00000162490	DRAXIN	374946	0	0.014408	0.015586	0.150959	0.109905	0.108404	0.0812256	-3.62192	2.03623e-06	7.33779e-05	down
ENSG00000221955	SLC12A8	84561	0.144343	0.208399	0.258721	0.580417	0.501851	0.604049	0.362603	-1.46354	2.04646e-06	7.35364e-05	down
ENSG00000112116	IL17F	112744	1.32019	1.17751	1.32519	0.273985	0.230111	0.319789	4.64007	2.21415	2.15069e-06	7.68434e-05	up
ENSG00000143632	ACTA1	58	0.0645275	0.0876157	0.0217515	0.385274	0.406844	0.538543	0.130683	-2.93586	2.1661e-06	7.72479e-05	down
ENSG00000221869	CEBPD	1052	0.262535	0.428307	0.19591	0.804569	2.57491	1.29938	0.189523	-2.39956	2.36057e-06	8.35527e-05	down
ENSG00000240972	MIF	4282,268,6279,6280	12.4366	35.8593	26.1577	86.0019	112.977	129.649	0.226559	-2.14204	2.45219e-06	8.60703e-05	down
ENSG00000043462	LCP2	3937	0.610302	0.357733	0.656329	0.120955	0.234912	0.167988	3.10079	1.63263	2.52896e-06	8.86002e-05	up
ENSG00000109471	IL2	3558	0.50848	0.382967	0.179523	0	0	0	3569.9	11.8017	2.64765e-06	9.23308e-05	up
ENSG00000139344	AMDHD1	144193	1.24749	0.962552	0.73715	0.345296	0.336976	0.225022	3.24834	1.6997	2.65453e-06	9.24854e-05	up
ENSG00000158747	NBL1	4681,100532736	1.68819	0.64591	1.76179	3.3411	3.2991	3.13807	0.418877	-1.2554	2.95418e-06	0.000102079	down
ENSG00000150637	CD226	10666	0.309463	0.280016	0.307753	0.0874968	0.123543	0.151916	2.47201	1.30569	3.21251e-06	0.000109999	up
ENSG00000088992	TESC	54997	0.0937344	0.326235	0.199467	0	0	0	2064.79	11.0118	3.26658e-06	0.00011175	up
ENSG00000144063	MALL	7851	0.30317	0.20714	0.175482	0.671335	0.745574	0.901194	0.295842	-1.7571	3.4668e-06	0.000117747	down
ENSG00000111335	OAS2	4939	0.620343	0.279721	0.685345	1.05563	1.40042	1.07667	0.448777	-1.15593	3.49062e-06	0.000118449	down
ENSG00000165899	OTOGL	283310	0.0928597	0.102692	0.111545	0.357158	0.175388	0.344373	0.3502	-1.51375	3.59202e-06	0.000121672	down
ENSG00000026297	RNASET2	8635	0.0807	0.127704	0.155618	0.230929	0.335453	0.2937	0.423241	-1.24045	3.6114e-06	0.000122219	down
ENSG00000176171	BNIP3	664	8.75865	8.98623	8.67975	39.3784	16.0101	38.1485	0.282505	-1.82365	3.81561e-06	0.000128669	down
ENSG00000158859	ADAMTS4	9507	0.0342517	0.0217547	0.0447407	0.0956128	0.191791	0.175871	0.217467	-2.20113	4.06135e-06	0.000135744	down
ENSG00000182022	CHST15	51363	0.0244712	0.0573693	0.0560939	0.205237	0.206146	0.232459	0.214237	-2.22272	4.09641e-06	0.000136796	down
ENSG00000147257	GPC3	2719	1.81092	1.68845	1.35711	0.46077	0.910882	0.592985	2.47195	1.30565	4.18057e-06	0.00013936	up
ENSG00000145358	DDIT4L	115265	0	0	0	0.253737	0.195601	0.0200675	0.000639107	-10.6117	4.32283e-06	0.000143975	down
ENSG00000137672	TRPC6	7225	0	0	0	0.0703202	0.0656528	0.0555018	0.00156679	-9.31798	4.49484e-06	0.000149178	down
ENSG00000189299	FOXR2	139628	0.053137	0.167773	0.155811	0.500737	0.634915	0.59185	0.218073	-2.19712	4.51668e-06	0.000149771	down
ENSG00000118495	PLAGL1	5325	0.169141	0.109919	0.132319	0.410015	0.51624	0.298408	0.335912	-1.57385	4.55847e-06	0.000151025	down
ENSG00000103024	NME3	4832	0.856097	2.57442	1.8401	3.55478	7.35238	4.81574	0.335219	-1.57682	4.60584e-06	0.000152461	down
ENSG00000151790	TDO2	6999	0.0389788	0.015173	0.0121387	0.212433	0.127364	0.193112	0.124394	-3.00702	4.62108e-06	0.000152698	down
ENSG00000162873	KLHDC8A	55220	0.249894	0.371919	0.295941	0.898523	0.581139	1.21997	0.339955	-1.55658	4.64586e-06	0.000152981	down
ENSG00000172782	FADS6	283985,3992	0	0	0	0.123767	0.152935	0.110331	0.000775128	-10.3333	4.87574e-06	0.000159855	down
ENSG00000142149	HUNK	30811	0	0	0	0.0222397	0.0631514	0.0483557	0.00224304	-8.80033	4.91408e-06	0.000160912	down
ENSG00000113578	FGF1	2246	0.599675	0.477876	0.543176	1.08618	1.36205	0.902974	0.483625	-1.04804	4.93034e-06	0.000161086	down
ENSG00000260630	SNAI3-AS1	197187	0.294578	0.383404	0.297894	0.0725964	0.115472	0.111312	3.25965	1.70472	5.12054e-06	0.000167156	up
ENSG00000180644	PRF1	5551,55893	1.6247	1.37536	2.04695	0.336526	0.691926	0.762661	2.81781	1.49457	5.1615e-06	0.000168348	up
ENSG00000164344	KLKB1	3818	0.491956	0.432882	0.510421	0.0896871	0.0214364	0.124667	6.08702	2.60574	5.25146e-06	0.000170987	up
ENSG00000183023	SLC8A1	6546	0.0984185	0.0991438	0.114611	0.198464	0.206296	0.221636	0.498364	-1.00473	5.32995e-06	0.000172947	down
ENSG00000136960	ENPP2	5168	5.10902	4.80252	4.65955	10.2815	19.4747	10.2735	0.364008	-1.45796	5.47795e-06	0.000177444	down
ENSG00000240093	ENSG00000240093		9.06502	9.56568	9.91496	4.11204	5.40354	4.75199	2.00074	1.00053	5.67125e-06	0.00018261	up
ENSG00000165105	RASEF	158158	0.0681224	0.163192	0.151179	0.413551	0.430957	0.35146	0.319819	-1.64467	6.12924e-06	0.000196022	down
ENSG00000170801	HTRA3	94031,726	0.0606958	0.106825	0.0595808	0.335398	0.407551	0.374072	0.20331	-2.29824	6.14328e-06	0.000196304	down
ENSG00000077420	APBB1IP	54518	0.386961	0.442751	0.499806	0.114261	0.026665	0.118566	5.12353	2.35714	6.1588e-06	0.000196634	up
ENSG00000141526	SLC16A3	9123	1.0078	1.49869	1.87552	5.461	3.05497	5.51254	0.312365	-1.6787	6.16561e-06	0.000196686	down
ENSG00000279208	ENSG00000279208		1.10182	0.66577	0.857192	2.40509	3.43651	2.50628	0.314425	-1.66921	6.17679e-06	0.000196737	down
ENSG00000233381	AK4P3	645619	0.69255	0.578258	0.879139	1.81084	1.55808	1.68176	0.425675	-1.23218	6.18971e-06	0.000196956	down
ENSG00000253540	FAM86HP	729375	0.83006	0.957916	0.720455	0.443127	0.329193	0.308594	2.32066	1.21453	6.21291e-06	0.000197362	up
ENSG00000168405	CMAHP	8418	0.683627	0.615573	0.800168	0.391269	0.243271	0.33797	2.15871	1.11017	6.21971e-06	0.000197412	up
ENSG00000114854	TNNC1	7134,7137	0.81534	0.198698	0.241888	1.76145	1.84922	1.93416	0.226504	-2.14239	6.93108e-06	0.000217977	down
ENSG00000237668	RPS15AP38	100271655	0.265745	0.759681	0.423697	1.81513	4.85371	2.88764	0.151638	-2.7213	7.46314e-06	0.000233932	down
ENSG00000129538	RNASE1	6035	1.68421	2.00815	1.36385	3.12824	4.13447	4.08833	0.445441	-1.16669	7.76831e-06	0.000241495	down
ENSG00000167994	RAB3IL1	5866	1.4513	2.02129	2.01495	0.830261	1.01492	0.785925	2.08564	1.06049	7.79227e-06	0.000242041	up
ENSG00000186439	TRDN	10345	0	0	0.00684078	0.0641855	0.0491769	0.065385	0.0382706	-4.70762	8.08884e-06	0.000250429	down
ENSG00000161405	IKZF3	22806	0.208176	0.187885	0.250544	0.0424656	0.0699974	0.0829231	3.30938	1.72656	8.41917e-06	0.000259889	up
ENSG00000079257	LXN	56925	0	0.157872	0.128443	0.741683	0.915386	0.774783	0.117735	-3.08638	8.42189e-06	0.000259889	down
ENSG00000100077	GRK3	157	0.300003	0.321199	0.328962	0.142866	0.114851	0.126196	2.47495	1.3074	8.5489e-06	0.000263593	up
ENSG00000027869	SH2D2A	9047	0.727094	0.790196	0.842065	0.320057	0.162791	0.203229	3.43891	1.78195	8.58239e-06	0.00026441	up
ENSG00000273521	ENSG00000273521		0.181202	0.307041	0.417778	1.66044	1.17095	1.14616	0.227784	-2.13426	8.85906e-06	0.000272268	down
ENSG00000087494	PTHLH	5744	0.677191	0.532995	0.697197	1.52325	1.34279	1.12886	0.477455	-1.06656	9.29928e-06	0.000284641	down
ENSG00000224960	PPP4R3C	139420	0.746555	0.565114	0.529864	0.177578	0.22551	0.124442	3.49086	1.80358	9.56922e-06	0.000291252	up
ENSG00000248498	ASNSP1	389652	0.0968816	0.0806879	0.181498	0	0	0	1196.89	10.2251	9.87651e-06	0.0002994	up
ENSG00000146250	PRSS35	167681	0.361187	0.502331	0.65408	1.71663	0.835342	2.04667	0.33001	-1.59942	9.90042e-06	0.000299644	down
ENSG00000128591	FLNC	2318	0.0699979	0.169103	0.291288	0.468613	0.628358	0.54442	0.323134	-1.6298	1.02276e-05	0.000308806	down
ENSG00000287731	ENSG00000287731		0.24692	0.615513	0.576977	0.089955	0.015863	0	13.6027	3.76582	1.02439e-05	0.00030905	up
ENSG00000167100	SAMD14	201191	0.0932037	0.0872876	0.0302655	0.242198	0.248672	0.318166	0.260504	-1.94062	1.06421e-05	0.000319787	down
ENSG00000127152	BCL11B	64919	0.114227	0.1113	0.163184	0.033058	0.014729	0.0189612	5.82355	2.5419	1.07581e-05	0.000322505	up
ENSG00000225880	LINC00115	79854	0.331753	0.340692	0.253753	0.732041	0.901407	0.73411	0.391204	-1.35401	1.09247e-05	0.000326981	down
ENSG00000285822	ENSG00000285822		0.417098	0.248165	0.216065	0	0	0	2937.76	11.5205	1.14828e-05	0.000341791	up
ENSG00000210107	MT-TQ		20.447	48.6773	42.7359	12.6849	10.53	11.0227	3.26717	1.70804	1.15245e-05	0.00034276	up
ENSG00000129467	ADCY4	196883	0.0239534	0.0234479	0.0980247	0.235494	0.223973	0.264175	0.200964	-2.31499	1.16522e-05	0.000346288	down
ENSG00000040731	CDH10	1008	1.94099	1.34725	1.78671	0.831331	0.721364	0.946597	2.03055	1.02187	1.21614e-05	0.000360286	up
ENSG00000158856	DMTN	2039,7952	0.454988	0.350269	0.661908	0.929433	1.12258	1.2888	0.439164	-1.18717	1.27112e-05	0.000374813	down
ENSG00000236333	TRHDE-AS1	283392	0.228581	0.117756	0.179236	0.36222	0.411923	0.314719	0.482681	-1.05086	1.31951e-05	0.000387223	down
ENSG00000123999	INHA	3623	0.843225	0.982636	1.52269	3.12053	2.21798	2.57219	0.423295	-1.24027	1.32038e-05	0.000387223	down
ENSG00000106809	OGN	4969	0	0.0664714	0.0278857	0.773715	1.36855	0.834444	0.0316985	-4.97944	1.34922e-05	0.000395068	down
ENSG00000164400	CSF2	1437	0.822872	1.10877	1.09641	0	0	0.161701	18.7262	4.22699	1.36199e-05	0.000398497	up
ENSG00000277128	ENSG00000277128		0.0887558	0.0690431	0.0551251	0.197876	0.295711	0.222194	0.29747	-1.74918	1.36338e-05	0.000398597	down
ENSG00000227488	GAGE12D	100132399	0.943975	2.9988	1.92764	7.2437	4.43617	6.92254	0.315573	-1.66395	1.37555e-05	0.000401354	down
ENSG00000254535	PABPC4L	132430	0.014886	0.051788	0.025771	0.17991	0.208375	0.207398	0.155192	-2.68788	1.376e-05	0.000401354	down
ENSG00000173641	HSPB7	27129	0.181396	0.137259	0.142471	0.425682	0.523347	0.614442	0.294938	-1.76152	1.37856e-05	0.000401791	down
ENSG00000104043	ATP8B4	79895	0.160049	0.177132	0.140072	0.0279822	0.0429062	0.0608199	3.62356	1.85741	1.40364e-05	0.00040847	up
ENSG00000197616	MYH6	4624	0	0	0	0.0367764	0.0559344	0.0426708	0.00221596	-8.81785	1.4255e-05	0.000414513	down
ENSG00000250284	ENSG00000250284		1.15099	0.937619	0.715472	0.274224	0.106874	0.361823	3.77441	1.91625	1.44521e-05	0.000419742	up
ENSG00000128564	VGF	7425	0.0609518	0.36126	0.112436	0.654781	0.873161	1.02643	0.209307	-2.25631	1.47287e-05	0.000426321	down
ENSG00000102802	MEDAG	84935	0.32087	0.106227	0.05825	0.779906	0.794961	0.777016	0.206365	-2.27673	1.51209e-05	0.000436002	down
ENSG00000122122	SASH3	54440	0.629748	0.848338	1.25696	0.255496	0.0952048	0.332984	4.00045	2.00016	1.52811e-05	0.000439283	up
ENSG00000177943	MAMDC4	158056	0.46547	0.637493	0.628202	1.56562	0.752954	1.66623	0.434442	-1.20277	1.58897e-05	0.000455393	down
ENSG00000169442	CD52	1043	0.825052	0.547971	0.789318	0.030996	0.022379	0.125847	12.0652	3.59277	1.67373e-05	0.000478595	up
ENSG00000235687	LINC00993	101929520	0.378284	0.610426	0.275532	0	0.010362	0.00566245	78.8948	6.30186	1.8372e-05	0.000520064	up
ENSG00000182575	NXPH3	11248	0.0658426	0.0337283	0.0247475	0.190646	0.210734	0.200542	0.206536	-2.27554	1.89899e-05	0.000534916	down
ENSG00000213085	CFAP45	25790	0.296667	0.134623	0.301074	0.782449	0.860755	0.686082	0.314416	-1.66926	1.90408e-05	0.000535152	down
ENSG00000164283	ESM1	11082	0.0333001	0	0.120181	0.495672	0.426494	0.457228	0.111267	-3.16791	1.93743e-05	0.000543357	down
ENSG00000183775	KCTD16	57528	0.0522031	0.0444055	0.0309909	0.0985912	0.191889	0.128737	0.304376	-1.71607	1.94333e-05	0.000544564	down
ENSG00000280649	ENSG00000280649		0.970296	0.950807	0.871888	1.44559	6.34497	2.42301	0.273459	-1.87061	1.94877e-05	0.000545279	down
ENSG00000001036	FUCA2	2519	0.371162	0.247064	0.4705	0.881306	1.13579	0.894771	0.373893	-1.4193	1.95022e-05	0.000545283	down
ENSG00000160654	CD3G	917,445347	0.371893	0.439842	0.733279	0.205781	0.0534809	0.0580243	4.86946	2.28376	1.9811e-05	0.000553508	up
ENSG00000166091	CMTM5	116173	1.35749	1.80574	1.69886	0.881647	0.698156	0.760593	2.07747	1.05483	1.98733e-05	0.000554839	up
ENSG00000130176	CNN1	1264	0.158517	0.113569	0.0898553	0.514224	0.782926	0.303097	0.226179	-2.14447	2.00982e-05	0.000559875	down
ENSG00000175426	PCSK1	5122	0.0797187	0.104959	0.151506	0.375474	0.4805	0.268606	0.298941	-1.74207	2.04202e-05	0.000567065	down
ENSG00000140470	ADAMTS17	170691	1.45211	1.15537	2.02758	0.415636	0.550665	1.02951	2.32239	1.21561	2.10289e-05	0.000582371	up
ENSG00000285238	ENSG00000285238		1.58404	3.30211	0.00423303	0	0	0	16301.3	13.9927	2.11684e-05	0.000585374	up
ENSG00000102934	PLLP	51090	0.801571	1.65694	0.941757	0.463611	0.661132	0.340626	2.32042	1.21439	2.13176e-05	0.000588639	up
ENSG00000196109	ZNF676	163223	0	0	0	0.0230919	0.148039	0.0496159	0.00135902	-9.52322	2.14411e-05	0.000591187	down
ENSG00000260669	ENSG00000260669		3.71227	2.22081	2.38543	1.14425	1.67078	1.28657	2.02811	1.02014	2.14743e-05	0.000591671	up
ENSG00000105088	OLFM2	93145	0.326352	0.653523	0.627552	1.20162	2.05968	1.1442	0.364868	-1.45455	2.16168e-05	0.000594296	down
ENSG00000142178	SIK1	150094,102724428	0.239619	0.40877	0.31169	0.77671	0.625721	0.775926	0.440735	-1.18202	2.237e-05	0.000611005	down
ENSG00000100583	SAMD15	161394	0.787221	0.694884	0.623206	0.183672	0.208935	0.30023	3.03868	1.60344	2.26846e-05	0.000618258	up
ENSG00000129824	RPS4Y1	6192	1.47924	1.00429	0.869503	0.464436	0.300103	0.358779	2.98494	1.5777	2.37403e-05	0.000644705	up
ENSG00000075884	ARHGAP15	55843	0.407289	0.403778	0.376686	0.118657	0.1803	0.140805	2.7009	1.43344	2.41731e-05	0.000655048	up
ENSG00000227533	SLC2A1-DT	440584	0.332479	0.352877	0.250265	0.760604	0.6657	0.710971	0.437763	-1.19178	2.41985e-05	0.000655266	down
ENSG00000179348	GATA2	2624	0.224337	0.470202	0.435635	0.771517	1.06678	0.843048	0.421494	-1.24641	2.44475e-05	0.000661534	down
ENSG00000135824	RGS8	85397	0.2182	0.231531	0.19412	0.478243	0.436126	0.490435	0.458321	-1.12557	2.46142e-05	0.000665568	down
ENSG00000206228	HNRNPA1P4	389674	1.31391	0.81131	0.812887	1.65609	4.42744	3.84676	0.295874	-1.75695	2.53432e-05	0.000683326	down
ENSG00000004776	HSPB6	126393	0.371638	0.726296	0.457901	1.55264	1.21705	1.56567	0.358871	-1.47846	2.62612e-05	0.000704794	down
ENSG00000156127	BATF	10538	0.965721	1.29516	1.31212	0.272298	0.298038	0.156642	4.91486	2.29715	2.62709e-05	0.000704794	up
ENSG00000243649	CFB	629	0.722749	0.282061	0.434225	0.953139	1.37731	1.068	0.423438	-1.23978	2.66141e-05	0.000712007	down
ENSG00000253317	ENSG00000253317		0.389118	0.334856	0.38182	0	0	0	3685.98	11.8478	2.66881e-05	0.000713482	up
ENSG00000154864	PIEZO2	63895	0.101703	0.0850745	0.0967704	0.196901	0.164056	0.221862	0.486511	-1.03945	2.7872e-05	0.000740202	down
ENSG00000198821	CD247	919	0.214296	0.245699	0.208648	0.0820893	0.0668635	0.0866893	2.83753	1.50464	2.83945e-05	0.000752339	up
ENSG00000231918	ENSG00000231918		0	0	0	0.078115	0.071143	0.079233	0.00131296	-9.57296	2.84878e-05	0.000754127	down
ENSG00000142347	MYO1F	4542	0.294676	0.258823	0.346715	0.138095	0.115149	0.0832742	2.67509	1.41959	2.88101e-05	0.000759999	up
ENSG00000102962	CCL22	6367	0.394302	0.230838	0.249798	0.070533	0.02073	0.030895	7.16235	2.84043	2.9398e-05	0.000773888	up
ENSG00000135114	OASL	8638	0.341419	0.133988	0.454013	1.40629	2.07143	1.05526	0.205035	-2.28606	2.95151e-05	0.000776429	down
ENSG00000151376	ME3	10873,56110	0.0761691	0.0679138	0.021906	0.321643	0.267105	0.257455	0.196157	-2.34992	2.97791e-05	0.000781192	down
ENSG00000211899	IGHM	3507,28402	0.526369	0.251416	0.828391	0	0.0590001	0.0914866	10.6732	3.41592	3.06479e-05	0.000801212	up
ENSG00000177181	RIMKLA	284716	0.168979	0.146778	0.132145	0.347546	0.25282	0.413842	0.441628	-1.1791	3.24085e-05	0.000841998	down
ENSG00000230630	DNM3OS	100628315	0.0693361	0.134831	0.13206	0.31083	0.595248	0.452418	0.2475	-2.0145	3.26525e-05	0.000846592	down
ENSG00000213809	KLRK1	22914	0.226801	0.189225	0.436601	0.0464861	0	0.033005	10.7261	3.42305	3.27032e-05	0.000847325	up
ENSG00000174348	PODN	127435	0	0	0	0.0827262	0.0491249	0.0490561	0.00165831	-9.23607	3.27344e-05	0.000847553	down
ENSG00000180383	DEFB124	245937	2.83411	2.85586	3.27031	0.922554	1.73483	0.667042	2.69529	1.43044	3.29111e-05	0.00085096	up
ENSG00000169583	CLIC3	9022	0	0	0	0.29094	0.297993	0.304398	0.000335822	-11.54	3.31318e-05	0.000855499	down
ENSG00000109107	ALDOC	230	2.77196	2.94985	3.61485	16.0872	5.47033	15.3854	0.252732	-1.98432	3.37553e-05	0.000869814	down
ENSG00000089820	ARHGAP4	393	0.477298	0.978381	0.648891	0.251241	0.249156	0.322287	2.55817	1.35511	3.46588e-05	0.000890062	up
ENSG00000130755	GMFG	9535	1.35368	1.3059	1.55166	0.606851	0.260082	0.402794	3.31664	1.72972	3.48446e-05	0.000894225	up
ENSG00000125730	C3	718	0.152585	0.148672	0.116082	0.245565	0.417294	0.293079	0.436575	-1.1957	3.58151e-05	0.000913552	down
ENSG00000284606	ENSG00000284606		0.012501	0.0241251	0.0103073	0.153709	0.108034	0.0770629	0.138526	-2.85177	3.59472e-05	0.000916302	down
ENSG00000215237	ENSG00000215237		0	0	0	0.139479	0.295327	0.316338	0.000399391	-11.2899	3.61389e-05	0.000919329	down
ENSG00000225972	MTND1P23	100887749	5.10706	10.1511	8.1087	3.70516	2.25639	2.0427	2.9193	1.54562	3.83062e-05	0.000967947	up
ENSG00000254245	PCDHGA3	56112	0.312439	0.30505	0.319532	0.350665	1.29326	1.10393	0.341	-1.55216	3.84202e-05	0.000969533	down
ENSG00000090539	CHRD	8646	0	0	0	0.0302971	0.0311153	0.0731265	0.00222984	-8.80885	3.90832e-05	0.000983638	down
ENSG00000127084	FGD3	89846,619477	0.19795	0.121376	0.221121	0.0330691	0.0483058	0.0259901	5.03373	2.33163	3.9451e-05	0.000991573	up
ENSG00000231131	LNCAROD	101928687	0.0532352	0.186341	0.227948	0.708379	0.406826	0.752397	0.250334	-1.99807	3.95802e-05	0.0009935	down
ENSG00000239415	ENSG00000239415		0.468202	0.454341	0.516611	0.0986382	0.146274	0.0745604	4.50478	2.17146	4.10316e-05	0.00102179	up
ENSG00000071073	MGAT4A	11320	0.789721	0.564247	0.666969	0.352983	0.404566	0.223584	2.0598	1.0425	4.13382e-05	0.00102672	up
ENSG00000228492	RAB11FIP1P1	646080	3.34532	2.40408	2.47299	1.18627	1.19829	1.58396	2.0719	1.05095	4.19192e-05	0.0010391	up
ENSG00000211893	IGHG2	3501	0.0363918	0.0668374	0.242962	0	0	0	1153.97	10.1724	4.19601e-05	0.00103943	up
ENSG00000179242	CDH4	1002	0.0444288	0.049551	0.0487727	0.127226	0.153351	0.279755	0.254764	-1.97277	4.21872e-05	0.00104304	down
ENSG00000188629	ZNF177	7730	0	0	0	0.030934	0.139544	0.171138	0.000878177	-10.1532	4.27248e-05	0.00105561	down
ENSG00000169224	GCSAML	148823	0	0	0.0142282	0.0556173	0.105059	0.192998	0.0402296	-4.6356	4.34938e-05	0.00107111	down
ENSG00000023839	ABCC2	1244	0.203923	0.351995	0.302648	0.624903	0.536947	0.594991	0.488699	-1.03298	4.37223e-05	0.00107604	down
ENSG00000139200	PIANP	196500	0.167525	0.102514	0.184787	0.610199	0.433848	0.470803	0.300244	-1.73579	4.42634e-05	0.00108864	down
ENSG00000268447	SSX2B	727837	5.12288	5.65736	5.33807	2.91368	1.42994	3.46395	2.06445	1.04576	4.48085e-05	0.0010999	up
ENSG00000237013	LINC01812	101927701	0	0	0.138233	0.47615	1.222	0.89795	0.0532465	-4.23117	4.52731e-05	0.00110987	down
ENSG00000149781	FERMT3	83706	0.227929	0.241935	0.312498	0.124337	0.103902	0.098275	2.39611	1.26069	4.64137e-05	0.00113415	up
ENSG00000142235	LMTK3	114783	0.159732	0.306627	0.269923	0.576908	0.743564	0.464125	0.412576	-1.27727	4.65964e-05	0.00113714	down
ENSG00000167103	PIP5KL1	138429	0.443833	0.592212	0.417071	0.94968	1.68216	0.868552	0.41513	-1.26836	4.70434e-05	0.00114657	down
ENSG00000244161	FLNB-AS1	105377105	0.125649	0.162677	0.158568	0.553181	0.449654	0.366028	0.326471	-1.61497	4.71425e-05	0.00114825	down
ENSG00000187172	BAGE2	85319	0.496781	0.746192	0.764881	0.338246	0.184916	0.198684	2.78156	1.47589	4.8986e-05	0.00118856	up
ENSG00000155269	GPR78	27201	0	0	0	0.0437345	0.00894755	0.0321144	0.00353788	-8.1429	5.05412e-05	0.00122237	down
ENSG00000054219	LY75	4065,100526664	0.208173	0.188642	0.288574	0.0743869	0.0831039	0.0818598	2.86354	1.5178	5.08253e-05	0.00122767	up
ENSG00000172264	MACROD2	140733	0.1018	0.116695	0.0591114	0.229032	0.241593	0.234835	0.393512	-1.34552	5.14507e-05	0.00124119	down
ENSG00000259772	ENSG00000259772		0.108233	0.184794	0.0949807	0	0	0	1293.36	10.3369	5.23352e-05	0.00126011	up
ENSG00000175602	CCDC85B	11007	0.682905	1.00608	1.52845	2.14821	5.61875	2.45308	0.314817	-1.66742	5.28132e-05	0.00127081	down
ENSG00000158022	TRIM63	84676	0.335429	0.322441	0.269898	0	0.0582924	0	15.9158	3.99238	5.345e-05	0.00128287	up
ENSG00000123080	CDKN2C	1031	0.216255	0.121077	0.136172	0.603182	0.459562	0.501364	0.302731	-1.72389	5.35526e-05	0.0012837	down
ENSG00000176907	TCIM	56892	0.358335	0.233066	0.469982	0.681233	2.69976	0.89244	0.248368	-2.00945	5.40148e-05	0.00129304	down
ENSG00000168546	GFRA2	2675	0	0	0	0.0978001	0.00976515	0.0599922	0.00179043	-9.12548	5.41513e-05	0.00129395	down
ENSG00000137975	CLCA2	9635	0	0	0	0.0705674	0.0789849	0.0405887	0.00157778	-9.30789	5.57672e-05	0.00132836	down
ENSG00000287692	ENSG00000287692		0.230944	0.127163	0.197988	0.634556	0.621321	0.342794	0.347848	-1.52347	5.58883e-05	0.00133041	down
ENSG00000186847	KRT14	3861	0.611207	0.690977	0.813098	1.69742	1.21833	1.70831	0.457451	-1.12831	5.84229e-05	0.00138377	down
ENSG00000230159	ENSG00000230159		0.633712	0.502019	0.407245	0	0	0	5143.25	12.3285	6.00263e-05	0.00142086	up
ENSG00000267383	ENSG00000267383		0.129116	0.0951176	0.118158	0.236332	0.325769	0.249831	0.4217	-1.24571	6.39981e-05	0.00150171	down
ENSG00000235448	LURAP1L-AS1	101929467	0.345975	0.288827	0.252478	0	0.0134075	0.0776047	9.74901	3.28526	6.48686e-05	0.00151649	up
ENSG00000078589	P2RY10	27334	0.37637	0.508235	0.304519	0.113653	0.0995308	0.124825	3.51802	1.81476	6.50932e-05	0.0015208	up
ENSG00000111341	MGP	4256	0.495761	0.697595	0.572818	0.960496	1.99855	1.19974	0.424685	-1.23553	6.62711e-05	0.00154355	down
ENSG00000081277	PKP1	5317	0.061421	0.0193438	0.065806	0.164666	0.231148	0.228785	0.234664	-2.09133	6.64639e-05	0.00154709	down
ENSG00000188580	NKAIN2	154215	0	0	0	0.0389933	0.0538568	0.0896768	0.00164359	-9.24893	6.76094e-05	0.00157278	down
ENSG00000148346	LCN2	3934	0	0.042247	0.0474816	0.332664	0.1958	0.653732	0.0759	-3.71976	7.22983e-05	0.00166851	down
ENSG00000272316	ENSG00000272316		0.389088	0.562922	0.597255	0.918859	1.64326	0.816968	0.458487	-1.12505	7.2505e-05	0.00167226	down
ENSG00000286429	ENSG00000286429		0.671667	0.368473	0.841042	0.031298	0.107351	0.10181	7.8233	2.96778	7.43456e-05	0.00170846	up
ENSG00000130518	IQCN	80726	0.281172	0.450866	0.355602	0.161405	0.133571	0.173943	2.31947	1.21379	7.65663e-05	0.00175203	up
ENSG00000224903	RNF32-AS1	101927858	0.565978	0.429964	0.710078	1.07486	1.3806	0.976559	0.497089	-1.00842	7.68905e-05	0.00175686	down
ENSG00000183671	CMKLR2	2825	0.0933897	0.0629616	0.0947361	0.281535	0.349661	0.453401	0.231503	-2.1109	7.86548e-05	0.00179115	down
ENSG00000233846	SELENOTP1	645969	0.63761	0.564494	0.312136	1.1885	2.69358	3.40923	0.207677	-2.26759	8.22447e-05	0.00186616	down
ENSG00000102144	PGK1	5230	52.0888	50.1933	51.6424	218.543	67.1021	199.066	0.317559	-1.6549	8.27505e-05	0.00187538	down
ENSG00000232434	AJM1	389813	0.163455	0.348134	0.201687	0.607574	0.559034	0.636929	0.395487	-1.3383	8.41456e-05	0.00190244	down
ENSG00000185862	EVI2B	2124	1.07687	0.978035	1.01429	0.285393	0.489746	0.369495	2.68137	1.42297	8.42711e-05	0.00190413	up
ENSG00000273619	ENSG00000273619		0.323146	0.208857	0.47747	0.814667	2.31363	1.7996	0.204849	-2.28737	8.56432e-05	0.00193052	down
ENSG00000106123	EPHB6	2051	0.0499895	0.0562154	0.037178	0	0	0	477.943	8.9007	8.67046e-05	0.0019518	up
ENSG00000161249	DMKN	93099	0.0193349	0.01769	0.0124993	0.0811548	0.121387	0.084638	0.17245	-2.53575	8.67421e-05	0.0019518	down
ENSG00000231890	DARS1-AS1	101928243	0.137417	0.0328938	0.111382	0.479416	0.165459	0.466093	0.253556	-1.97963	8.74625e-05	0.00196567	down
ENSG00000174963	ZIC4	84107	0.0261379	0.00648206	0.0156104	0.0791986	0.110049	0.108607	0.161926	-2.6266	8.77763e-05	0.00197155	down
ENSG00000256001	ENSG00000256001		0	0	0	0.0668979	0.0595283	0.0564479	0.00164047	-9.25167	8.93913e-05	0.00200544	down
ENSG00000229425	ENSG00000229425		0	0	0	0.00610929	0.016894	0.0124186	0.00846934	-6.88354	9.08914e-05	0.00203306	down
ENSG00000205129	C4orf47	441054	0.299141	0.35281	0.573968	1.45109	0.995734	1.36378	0.321713	-1.63616	9.34642e-05	0.00208076	down
ENSG00000174004	NRROS	375387	0.820825	1.18152	1.38679	0.485814	0.540887	0.445192	2.30257	1.20324	9.35327e-05	0.00208106	up
ENSG00000141837	CACNA1A	773	0.0097066	0.00305707	0.00166266	0.0185205	0.0335535	0.0281187	0.179896	-2.47477	9.3817e-05	0.00208493	down
ENSG00000183114	FAM43B	163933	0.030313	0	0	0.15399	0.314327	0.151376	0.0489162	-4.35355	9.41519e-05	0.00209115	down
ENSG00000198022	SAGE2P	644717	0	0	0	0.133039	0.20292	0.042864	0.000791927	-10.3023	9.60444e-05	0.00212693	down
ENSG00000245105	A2M-AS1	144571	0.100913	0.0580812	0.158656	0.534965	0.429108	0.315574	0.248233	-2.01023	9.80368e-05	0.00216471	down
ENSG00000234918	ENSG00000234918		0.810956	0.737547	0.652533	0	0	0	7336.79	12.8409	9.83895e-05	0.00217123	up
ENSG00000242593	ENSG00000242593		0.0302752	0.0152302	0.0274574	0.00263728	0.00140844	0.00269558	10.8233	3.43606	9.96981e-05	0.00219883	up
ENSG00000258133	ENSG00000258133		0.391171	0.661285	0.329493	0	0	0	4606.5	12.1695	9.98154e-05	0.00219885	up
ENSG00000255036	SUGT1P4-STRA6LP-CCDC180	57653	0.0216429	0.0440094	0.0391304	0	0	0	349.276	8.44822	0.000102235	0.00224169	up
ENSG00000204849	SPATA31A1	647060	0.276916	0.217278	0.22034	0.0717725	0.038246	0.05215	4.40612	2.13951	0.00010411	0.00227752	up
ENSG00000163599	CTLA4	1493	0.94579	0.590185	0.797564	0.242096	0.302681	0.240656	2.97103	1.57096	0.00010432	0.00228079	up
ENSG00000118513	MYB	4602	1.13384	1.08867	0.923334	0.704527	0.212924	0.249699	2.69532	1.43046	0.00010674	0.00232966	up
ENSG00000284981	UPK3BL2	107983993	1.16234	0.157532	1.38136	0.090182	0.156228	0.142672	6.94258	2.79547	0.000107828	0.00234799	up
ENSG00000174946	GPR171	29909	0.416301	0.381395	0.837729	0.0644648	0.117828	0.132442	5.19622	2.37746	0.000109745	0.00238287	up
ENSG00000254154	CRYZL2P-SEC16B	111240474	0.0551276	0.0698325	0.14166	0.254757	0.403859	0.197968	0.311259	-1.68381	0.000113045	0.00243911	down
ENSG00000242193	CRYZL2P	730102	0.00932818	0	0.00917353	0.0894893	0.11849	0.0592915	0.0692246	-3.85257	0.000116813	0.00250752	down
ENSG00000036672	USP2	9099	0.467301	0.603999	0.643737	0.231055	0.290046	0.156816	2.52986	1.33906	0.000118515	0.00253829	up
ENSG00000182397	DNM1P46	196968	0.840778	0.704119	1.12507	0.350425	0.478728	0.374196	2.21879	1.14977	0.000119038	0.00254806	up
ENSG00000187800	PEAR1	375033	0.11006	0.136372	0.146453	0.29812	0.363383	0.356557	0.385916	-1.37364	0.00012149	0.0025921	down
ENSG00000065675	PRKCQ	5588	0.416533	0.406583	0.320314	0.123161	0.116814	0.0759203	3.61964	1.85585	0.000122817	0.00261562	up
ENSG00000149968	MMP3	4314	0	0	0.0971065	0.352533	0.490225	0.410733	0.0774688	-3.69024	0.000123484	0.00262687	down
ENSG00000279865	ENSG00000279865		1.39759	0.846699	0.601477	0.206698	0.175958	0.373738	3.76227	1.9116	0.000123575	0.00262732	up
ENSG00000165548	TMEM63C	57156	0	0.0169613	0.0105001	0.121562	0.163981	0.0373252	0.0850547	-3.55547	0.000124554	0.00264467	down
ENSG00000176771	NCKAP5	344148	0.208707	0.200862	0.16732	0.428688	0.646263	0.261542	0.431644	-1.21209	0.000124601	0.00264467	down
ENSG00000159239	ENSG00000159239		0.120907	0.347217	0.207393	0.039199	0.042506	0.083403	4.09136	2.03258	0.00012483	0.00264592	up
ENSG00000179403	VWA1	64856	0.269855	0.444617	0.351201	0.676151	0.81196	0.705632	0.485778	-1.04163	0.00012494	0.00264592	down
ENSG00000173597	SULT1B1	27284	0	0	0.00818493	0.0285177	0.0599754	0.124385	0.038449	-4.70091	0.00012661	0.0026753	down
ENSG00000091622	PITPNM3	83394	0.0474872	0.0574841	0.01538	0.182054	0.108299	0.165674	0.263912	-1.92187	0.000128585	0.00270644	down
ENSG00000279204	ENSG00000279204		0.929365	0.865837	0.871291	0.2708	0.078645	0.376286	3.67422	1.87744	0.000131657	0.00275882	up
ENSG00000133561	GIMAP6	474344	0.509285	0.523184	0.522549	0.258429	0.0463614	0.0671874	4.1804	2.06364	0.000137073	0.00285332	up
ENSG00000110848	CD69	969	0.335003	0.506853	0.581964	0.187476	0.0640576	0.10216	4.02557	2.00919	0.000137703	0.00286485	up
ENSG00000266088	ENSG00000266088		0.114036	0.246136	0.173371	0	0	0	1778.48	10.7964	0.000143312	0.00296488	up
ENSG00000280916	FOXCUT	101927703	0.0370027	0.0546466	0.0300922	0.401556	0.0536481	0.565814	0.119235	-3.06812	0.000144012	0.00297483	down
ENSG00000126890	CTAG2	30848	0.214154	0.225123	0.067284	0.756008	0.970715	0.91691	0.191616	-2.38371	0.000145885	0.00300203	down
ENSG00000254838	GVINP1	387751	0.231469	0.248779	0.326491	0.108211	0.131513	0.0857596	2.47858	1.30951	0.000146766	0.00301688	up
ENSG00000210154	MT-TD		34.8029	95.8552	68.8437	25.3424	27.6926	29.1037	2.42884	1.28027	0.000153649	0.00313959	up
ENSG00000285722	ENSG00000285722		0.031711	0.084026	0	0.384943	0.308109	0.291738	0.117525	-3.08897	0.000154923	0.00316392	down
ENSG00000140968	IRF8	3394	0.0787934	0.210836	0.0902875	0.0174506	0.0342641	0.0190131	5.37153	2.42533	0.000166646	0.00337236	up
ENSG00000133454	MYO18B	84700	0.0527254	0.057975	0.0483274	0.126825	0.200412	0.143248	0.338007	-1.56487	0.000166907	0.00337401	down
ENSG00000112936	C7	730,28834,3627	0.0514741	0.0187086	0.0696436	0.294603	0.121701	0.174259	0.236768	-2.07845	0.000167636	0.00338333	down
ENSG00000248872	LINC02431	100506122	0.0875946	0.0464236	0.0546155	0	0	0	628.779	9.29641	0.000171558	0.00345695	up
ENSG00000157601	MX1	4599	0.788251	0.43732	0.927919	1.5364	2.31092	1.50846	0.402087	-1.31442	0.000177516	0.00355564	down
ENSG00000227191	TRGC2	6967	0.581352	0.534273	0.352462	0.084513	0	0	17.3711	4.11862	0.000179921	0.0035929	up
ENSG00000287728	ENSG00000287728		0	0	0	0.098423	0.038382	0.071468	0.00144042	-9.4393	0.000183596	0.00365279	down
ENSG00000173200	PARP15	165631	0.0616731	0.156566	0.122007	0.0125128	0.0170302	0.0164424	7.39902	2.88734	0.000184563	0.00366918	up
ENSG00000146938	NLGN4X	57502	0.00997499	0	0	0.040651	0.0759146	0.0644228	0.055114	-4.18144	0.000191566	0.00379537	down
ENSG00000122420	PTGFR	5737	0.0981091	0.186419	0.130033	0.20794	0.525746	0.497041	0.336843	-1.56985	0.000192026	0.00380251	down
ENSG00000240654	C1QTNF9	338872	0.0866027	0.123175	0.152618	0	0	0	1207.99	10.2384	0.000194525	0.00384593	up
ENSG00000253899	ENSG00000253899		0.186806	0.078654	0.02997	0.150676	1.13496	0.983244	0.13021	-2.94109	0.000195333	0.0038599	down
ENSG00000183208	GDPGP1	390637	0.69063	0.528156	0.483519	0.292752	0.255422	0.256572	2.11533	1.08088	0.000195603	0.00386322	up
ENSG00000225938	S1PR1-DT	101928370	0.122099	0.0823068	0.119575	0	0	0	1079.94	10.0767	0.000202825	0.00398918	up
ENSG00000183960	KCNH8	131096	0.34198	0.342292	0.310242	0.166915	0.0714622	0.119386	2.77981	1.47499	0.000202945	0.00398946	up
ENSG00000109943	CRTAM	56253	0.0553974	0.100082	0.0997573	0	0	0	850.79	9.73266	0.000203606	0.00399834	up
ENSG00000112280	COL9A1	1297	0.461678	0.510957	0.474151	0.161648	0.335125	0.194374	2.09331	1.06579	0.000204312	0.00400799	up
ENSG00000134343	ANO3	63982	0.687103	0.713832	0.305256	2.26607	1.17185	2.09333	0.308464	-1.69682	0.000207227	0.00405129	down
ENSG00000137265	IRF4	3662	1.11122	1.19784	1.2786	0.440101	0.107192	0.13121	5.28761	2.40262	0.000210929	0.00410297	up
ENSG00000105374	NKG7	4818	3.09735	2.56357	2.47549	1.02301	1.03994	1.42772	2.3309	1.22089	0.000210999	0.00410297	up
ENSG00000178199	ZC3H12D	340152	0.0707255	0.114146	0.162536	0.00881188	0.0180885	0.0306375	6.03789	2.59404	0.000213488	0.00414285	up
ENSG00000226314	ZKSCAN8P1	651302	0.765216	0.515419	0.708438	1.16	1.5887	1.27246	0.494651	-1.01552	0.000214343	0.0041573	down
ENSG00000164100	NDST3	9348	0.444505	0.417598	0.283509	0.127863	0.157977	0.191525	2.39987	1.26295	0.000216157	0.00419034	up
ENSG00000204219	TCEA3	6920	0.456892	0.328157	0.3935	0.867641	0.712428	0.819955	0.491057	-1.02604	0.000219901	0.00425202	down
ENSG00000256646	ENSG00000256646		0.742247	8.01641	8.4342	0.738284	0.23003	0.251986	14.089	3.8165	0.000221117	0.00426898	up
ENSG00000178033	CALHM5	254228	0.013739	0.013224	0.00591	0.088275	0.070536	0.049029	0.158165	-2.6605	0.000223093	0.00430055	down
ENSG00000278763	FAM27B	100133121	14.1831	10.773	11.5877	5.50965	5.04489	5.9612	2.21266	1.14578	0.000225901	0.00435024	up
ENSG00000290021	ENSG00000290021		1.87915	1.73489	2.13657	4.83941	6.17162	4.0516	0.38178	-1.38919	0.000227075	0.00437062	down
ENSG00000287530	ENSG00000287530		0	0	0	0.152662	0.128988	0.093551	0.000799571	-10.2885	0.000230366	0.00442046	down
ENSG00000172673	THEMIS	387357	0.250455	0.246951	0.294186	0.0849742	0.0839653	0.0403324	3.7826	1.91938	0.000232669	0.0044556	up
ENSG00000260287	TBC1D3G	101060321,84218	1.87257	0.903395	1.61422	0.666755	0.630655	0.534169	2.39694	1.26119	0.000242746	0.00461584	up
ENSG00000183674	LINC00518	221718	1.07774	0.921051	0.916196	0.407944	0.421886	0.155073	2.95967	1.56544	0.000244506	0.00463997	up
ENSG00000261526	ENSG00000261526		1.0273	0.546699	0.398098	1.82953	1.7626	1.34529	0.399417	-1.32403	0.000250103	0.00472956	down
ENSG00000237671	GAGE12C	729422	0.860687	1.42898	0.203195	6.14264	4.90282	1.04161	0.206242	-2.27759	0.000253011	0.00477493	down
ENSG00000171724	VAT1L	57687	0	0	0.0162838	0.156942	0.083779	0.0798503	0.0507964	-4.29913	0.00025441	0.00478944	down
ENSG00000160185	UBASH3A	53347	0.212848	0.144489	0.18552	0.00945691	0.0473375	0.029383	6.29929	2.65519	0.000256674	0.00482726	up
ENSG00000159263	SIM2	6493	0.0192207	0.0360793	0.0310487	0.19166	0.122367	0.0714632	0.223997	-2.15845	0.000260168	0.00488082	down
ENSG00000188015	S100A3	6274	4.21216	6.09078	5.24599	2.54385	1.99494	3.18412	2.01335	1.0096	0.000260393	0.00488262	up
ENSG00000111215	PRR4	11272,81607	0.759369	0.786198	1.05837	1.99767	1.84724	1.82331	0.459393	-1.1222	0.000264228	0.00494962	down
ENSG00000289273	ENSG00000289273		5.39889	2.57219	4.8504	0.590904	0.787708	2.5312	3.27931	1.71339	0.000269909	0.00504355	up
ENSG00000282995	FRG1EP	102723390	1.48228	1.79447	1.19459	0.500429	0.446512	0.176915	3.97857	1.99225	0.000270748	0.0050535	up
ENSG00000185352	HS6ST3	266722	0.176273	0.194408	0.1621	0.0366043	0.0775984	0.0592233	3.0721	1.61922	0.000274354	0.0051014	up
ENSG00000233654	NEMP2-DT	105376748	0.503293	0.767527	0.63118	0.250961	0.118647	0.17668	3.48168	1.79978	0.000276481	0.00512834	up
ENSG00000163694	RBM47	54502	0.115995	0.108258	0.0858869	0.222894	0.245409	0.249777	0.431903	-1.21122	0.000277731	0.00514143	down
ENSG00000211746	TRBV19	28568	0.455166	0.396369	0.331838	0	0	0	3944.58	11.9457	0.000285857	0.00526606	up
ENSG00000122176	FMOD	2331	0.525105	0.0885209	0.0878632	1.51411	2.0076	1.99495	0.127158	-2.9753	0.000290827	0.0053472	down
ENSG00000009790	TRAF3IP3	80342	0.440437	0.301947	0.392581	0.0408183	0.180616	0.159001	2.98333	1.57692	0.00029206	0.00536725	up
ENSG00000254332	ENSG00000254332		0.233697	0.510753	0.232896	0.71934	2.06352	1.59917	0.223035	-2.16466	0.000294186	0.00539846	down
ENSG00000274895	ENSG00000274895		1.20921	0.770255	0.980933	0.54192	0.261965	0.37293	2.5156	1.3309	0.000296023	0.00542427	up
ENSG00000216649	GAGE12E	729431	0.268264	2.87054	1.71393	5.64008	4.30274	7.41678	0.279542	-1.83886	0.00029823	0.00545414	down
ENSG00000106536	POU6F2	11281	0.0138871	0.0213207	0.0606316	0.105914	0.169506	0.148497	0.226081	-2.14509	0.000298982	0.00546524	down
ENSG00000231881	ENSG00000231881		0.00750979	0.0138018	0.00572499	0.0500202	0.0326634	0.0308066	0.238229	-2.06958	0.00030166	0.00550354	down
ENSG00000172987	HPSE2	60495	0.171734	0.188492	0.155994	0.045809	0.0363057	0.0245352	4.84032	2.2751	0.000302688	0.00551698	up
ENSG00000108798	ABI3	51225	0.370667	0.438798	0.556759	0.14637	0.0266154	0.106487	4.8886	2.28942	0.000305841	0.0055664	up
ENSG00000123329	ARHGAP9	64333	0.246314	0.3185	0.6291	0.153561	0.136588	0.100019	3.06	1.61353	0.000310205	0.00563226	up
ENSG00000278910	BANCR	100885775	1.26557	1.51646	0.877501	2.28868	2.96362	2.66403	0.462277	-1.11317	0.000310935	0.0056428	down
ENSG00000180096	SEPTIN1	1731	0.896371	0.97094	0.733707	0.257844	0.369637	0.540146	2.22761	1.1555	0.000316972	0.00573859	up
ENSG00000159753	CARMIL2	146206	0.181835	0.198082	0.308506	0.0827983	0.0746651	0.0897753	2.78445	1.47739	0.000328254	0.00591452	up
ENSG00000196562	SULF2	55959	0.0944665	0.161582	0.106352	0.439184	0.21234	0.315622	0.374712	-1.41615	0.000342615	0.00614399	down
ENSG00000197540	GZMM	3004	0.231092	0.109181	0.30392	0	0	0	2147.31	11.0683	0.000343003	0.00614803	up
ENSG00000023892	DEF6	50619,1671	0.348939	0.463243	0.506649	0.224779	0.105465	0.17089	2.63169	1.39599	0.000347759	0.00621266	up
ENSG00000188171	ZNF626	199777	0.0513322	0.133937	0.202259	0.358526	0.37823	0.356919	0.354335	-1.49681	0.000349671	0.00624387	down
ENSG00000125046	SSUH2	51066	0.0350982	0.180456	0.138697	0.293005	0.601891	0.305001	0.295235	-1.76007	0.000351509	0.00627372	down
ENSG00000219438	TAFA5	25817	0	0	0	0.0560404	0.0861093	0.0657864	0.00144275	-9.43696	0.000359075	0.00636967	down
ENSG00000109610	SOD3	6649	0.734569	0.960773	0.622837	0.272336	0.294023	0.246173	2.85303	1.5125	0.000361071	0.00639906	up
ENSG00000143512	HHIPL2	79802	0.224261	0.133625	0.342507	0.826683	0.435075	0.729306	0.351768	-1.5073	0.000362699	0.00642491	down
ENSG00000126882	FAM78A	286336	0.386828	0.25526	0.31024	0.0506036	0.113533	0.142629	3.10441	1.63432	0.000363386	0.00643406	up
ENSG00000179256	SMCO3	440087	0	0	0	0.066942	0.101898	0.124093	0.00102412	-9.93139	0.000374383	0.00660672	down
ENSG00000248710	ENSG00000248710		0.189568	0.1679	0	0	0	0.002461	145.253	7.18243	0.000409123	0.00711719	up
ENSG00000137841	PLCB2	5330	0.0999567	0.223429	0.301084	0.0501051	0.0587579	0.0775569	3.3498	1.74408	0.000411889	0.00715873	up
ENSG00000237863	IRS4-AS1	101928358	0.038628	0.14723	0.150675	0	0	0	1121.78	10.1316	0.0004143	0.00719072	up
ENSG00000153246	PLA2R1	22925	0.00966042	0.00866097	0.0130181	0.0257228	0.0657289	0.0625761	0.203467	-2.29714	0.000421115	0.00729559	down
ENSG00000171115	GIMAP8	155038	0.171064	0.143705	0.141326	0.032115	0.024292	0	8.08579	3.01539	0.000423619	0.0073237	up
ENSG00000165626	BEND7	222389	0	0.00669568	0	0.0195169	0.0639789	0.0406634	0.0539282	-4.21282	0.000423706	0.0073237	down
ENSG00000167617	CDC42EP5	148170	1.78808	1.72528	1.75395	2.59922	8.1475	2.70854	0.391468	-1.35303	0.000425709	0.00734568	down
ENSG00000172116	CD8B	926	0.167274	0.131757	0.125719	0.0347018	0	0.0211285	7.60787	2.92749	0.000427395	0.00736725	up
ENSG00000107295	SH3GL2	6456	0.579205	0.500751	0.665368	0.142459	0.291156	0.0860209	3.35875	1.74792	0.000433352	0.00745974	up
ENSG00000226859	LINC02051	107986165	0	0.052139	0.12531	0.715057	0.537089	0.908974	0.0821097	-3.6063	0.000434853	0.00748217	down
ENSG00000279319	ENSG00000279319		0.267515	0.254919	0.192764	0.044318	0.063335	0.046967	4.62552	2.20962	0.000437903	0.00751753	up
ENSG00000118308	IRAG2	4033	0.112772	0.0994238	0.129109	0.0339192	0.0134735	0	7.20164	2.84833	0.000449952	0.00769293	up
ENSG00000181847	TIGIT	201633	0.134746	0.145096	0.126549	0.0376324	0.0359802	0.0173446	4.46794	2.15961	0.000457681	0.00780743	up
ENSG00000147082	CCNB3	85417	0.625563	0.64233	0.47492	0.191443	0.281208	0.337291	2.15178	1.10553	0.000460209	0.00784347	up
ENSG00000242082	SLC5A4-AS1	110806273	0.0643234	0.017473	0	0.172681	0.25925	0.113136	0.150067	-2.73632	0.000461366	0.00785964	down
ENSG00000185518	SV2B	9899	0.100531	0.0506326	0.0921507	0.0322963	0.00882159	0.0161908	4.24567	2.08599	0.00046285	0.00788138	up
ENSG00000246740	PLA2G4E-AS1	101928388	0.062975	0.138347	0.045006	0	0	0	821.093	9.6814	0.000466958	0.00793703	up
ENSG00000231106	LINC01436	100996609	0	0	0	0.247091	0.09683	0.164972	0.000589515	-10.7282	0.000468044	0.00794477	down
ENSG00000157890	MEGF11	84465	0	0	0	0.0225064	0.0253935	0.0146748	0.00479427	-7.70447	0.000468339	0.00794621	down
ENSG00000160471	COX6B2	125965	0.114732	0.167239	0.0947443	0.440751	0.318154	0.360197	0.336623	-1.57079	0.000472419	0.00800825	down
ENSG00000288637	ENSG00000288637		1.70205	0.982584	0.241188	0.102473	0.0974836	0.205782	7.21109	2.85022	0.000475904	0.00805648	up
ENSG00000232810	TNF	7124	1.10571	0.554328	1.11207	0.408299	0.261329	0.133368	3.4522	1.78751	0.000478285	0.00808593	up
ENSG00000253301	LINC01606	100507651	0.00890125	0	0	0.0975921	0.0507493	0.0167025	0.0539326	-4.2127	0.000478753	0.00808728	down
ENSG00000240403	KIR3DL2	3812	0.098702	0.155864	0.071191	0	0	0	1085.86	10.0846	0.000486769	0.00820367	up
ENSG00000114023	FAM162A	26355	1.37205	1.65247	1.43197	4.56488	1.99669	4.49942	0.402902	-1.3115	0.000490715	0.00826006	down
ENSG00000244062	ENSG00000244062		0.027408	0.135025	0.06261	0.510501	0.360958	0.351485	0.184017	-2.44209	0.000503168	0.00843866	down
ENSG00000267348	GEMIN7-AS1	105372419	0.552981	0.532788	0.582818	0.244857	0.267683	0.198384	2.34707	1.23086	0.000512976	0.00858646	up
ENSG00000108813	DLX4	1748	0.133359	0.18192	0.178782	0.376228	0.436714	0.484309	0.380852	-1.3927	0.000515561	0.00861213	down
ENSG00000260034	LCMT1-AS2	100506655	0.0230937	0.0377198	0.0304177	0.118238	0.119999	0.0964165	0.272614	-1.87507	0.000519138	0.00866422	down
ENSG00000188959	C9orf152	401546	0	0	0	0.0820516	0.0682426	0.055294	0.00145923	-9.42058	0.000520561	0.0086803	down
ENSG00000196593	ANKRD20A19P	400110	0.101528	0.062068	0.047711	0	0	0	704.356	9.46016	0.000523846	0.00872353	up
ENSG00000173662	TAS1R1	80835	0.141893	0.09283	0.102692	0.396666	0.330516	0.377553	0.305426	-1.7111	0.000525254	0.00874313	down
ENSG00000176998	HCG4	54435	1.00101	1.16116	1.28513	2.65111	2.11919	2.4443	0.477823	-1.06545	0.000546412	0.00904355	down
ENSG00000165633	VSTM4	196740	0.0169462	0	0.0266816	0.0723784	0.0815197	0.134619	0.151214	-2.72534	0.000559511	0.00924012	down
ENSG00000144115	THNSL2	55258	0	0.012678	0.00884233	0.0628792	0.0823494	0.0555518	0.107183	-3.22185	0.000570437	0.00939184	down
ENSG00000214391	TUBAP2	399942	1.05795	0.70635	0.796805	1.14107	2.28083	2.29363	0.448095	-1.15812	0.000573246	0.00942578	down
ENSG00000171522	PTGER4	5734	0.965337	1.06236	0.910922	0.568659	0.551101	0.335133	2.01982	1.01422	0.000582644	0.00955536	up
ENSG00000227640	SOX21-AS1	100507533	0.179233	0.0275829	0.0517744	0.451759	0.189929	0.392713	0.24999	-2.00006	0.000586285	0.00959444	down
ENSG00000081479	LRP2	4036	0.0667778	0.0991059	0.0986636	0.147885	0.188396	0.202328	0.491167	-1.02571	0.000586494	0.00959444	down
ENSG00000234338	ENSG00000234338		1.25546	1.10068	1.23515	2.35954	3.41324	1.55267	0.490248	-1.02842	0.000587193	0.00960081	down
ENSG00000092929	UNC13D	201294	0.406565	0.327546	0.630368	0.21722	0.242973	0.167091	2.17522	1.12116	0.000600216	0.0097799	up
ENSG00000223685	LINC00571	100874188	0.240584	0.0642248	0.0648358	0	0	0	1232.15	10.267	0.000622087	0.0100582	up
ENSG00000239706	ENSG00000239706		0.672244	0.721685	0.243013	0	0.05073	0	32.2677	5.01202	0.000634857	0.0102384	up
ENSG00000197585	ENSG00000197585		0.129439	0.140328	0.160444	0	0	0	1434.04	10.4859	0.00063769	0.010271	up
ENSG00000250267	ENSG00000250267		0.291144	0.096674	0.334463	0	0	0.036568	19.7517	4.30391	0.000641712	0.0103225	up
ENSG00000183484	GPR132	29933	0.226568	0.167511	0.13835	0.0161877	0.0449965	0.0429768	5.1116	2.35377	0.000643	0.0103301	up
ENSG00000286192	ENSG00000286192		0.221603	0.193013	1.75045	0.024654	0.042568	0.089786	13.7895	3.7855	0.000659244	0.0105329	up
ENSG00000112183	RBM24	221662	0.0364248	0.0526511	0.0915801	0.208032	0.284325	0.241878	0.246046	-2.023	0.000662491	0.0105758	down
ENSG00000226415	TPI1P1	729708	7.47828	5.36316	5.60778	15.1746	5.62859	16.2313	0.498164	-1.00531	0.000671411	0.0106956	down
ENSG00000211706	TRBV6-1	28606	0.450206	0.653959	0.317575	0	0	0	4739.13	12.2104	0.000672857	0.0107141	up
ENSG00000210112	MT-TM		26.0326	53.8104	40.0401	17.5312	20.0294	13.5497	2.34558	1.22994	0.000684621	0.0108737	up
ENSG00000168418	KCNG4	93107	0.0461172	0.0134926	0.0258532	0	0	0	284.877	8.15419	0.000687524	0.0108972	up
ENSG00000004838	ZMYND10	51364	0.0853306	0.0824693	0.0809433	0.218987	0.421151	0.310692	0.261607	-1.93453	0.000700073	0.0110682	down
ENSG00000227615	ENSG00000227615		2.24609	0.653268	0.680478	2.505	5.01095	4.66594	0.293865	-1.76677	0.000704953	0.0111247	down
ENSG00000130203	APOE	348	0.407965	0.635824	0.27531	0.759759	1.96946	0.884521	0.365024	-1.45394	0.000709208	0.0111799	down
ENSG00000226891	LINC01359	101927084	0.102969	0.163533	0.140746	0.0376835	0.0431234	0.0404358	3.35895	1.74801	0.000720903	0.011316	up
ENSG00000184719	RNLS	55328	0	0	0	0.0702907	0.0443545	0.0122904	0.0023634	-8.72492	0.000721583	0.011316	down
ENSG00000236255	ENSG00000236255		0.186746	0.30843	0.229038	0.37753	0.855434	0.46474	0.426585	-1.2291	0.000731876	0.0114512	down
ENSG00000286830	ENSG00000286830		0.954758	1.40423	0.911092	0.422295	0.15781	0.439372	3.20761	1.6815	0.000732175	0.0114512	up
ENSG00000134193	REG4	83998	0.0562352	0.029625	0.0836003	0	0	0	564.868	9.14177	0.000734165	0.0114776	up
ENSG00000280604	ENSG00000280604		0.026503	0.024853	0.014121	0.092059	0.178155	0.107272	0.173455	-2.52736	0.000737294	0.0115164	down
ENSG00000104814	MAP4K1	11184	0.455862	0.741688	0.572666	0.351933	0.156526	0.205627	2.47899	1.30975	0.000739589	0.0115371	up
ENSG00000258895	ENSG00000258895		0.88255	0.261072	0.729093	0	0	0.055832	33.542	5.0679	0.000741625	0.0115608	up
ENSG00000261761	LINC02616	100508631	0	0	0	0.0348236	0.0363787	0.0709635	0.00211021	-8.8884	0.000742211	0.0115652	down
ENSG00000211753	TRBV28	28559	0.82365	1.05299	0.614096	0	0	0.082529	30.1801	4.91553	0.000744557	0.0115779	up
ENSG00000160191	PDE9A	5152	0.0281026	0.0356894	0.0368084	0	0	0	335.334	8.38946	0.00076434	0.0118465	up
ENSG00000279667	ENSG00000279667		0	0	0	0.168311	0.197468	0.184362	0.000545315	-10.8406	0.000773893	0.0119798	down
ENSG00000124212	PTGIS	5740	0.021682	0.012105	0.034174	0.159858	0.151407	0.064213	0.180999	-2.46595	0.000777104	0.012005	down
ENSG00000078295	ADCY2	108	0	0	0	0.0112797	0.00750242	0.0135798	0.00927015	-6.75319	0.000777357	0.012005	down
ENSG00000164128	NPY1R	4886	0.662881	0.439107	0.428071	0.246793	0.147346	0.224866	2.4718	1.30556	0.000794174	0.0122038	up
ENSG00000163995	ABLIM2	84448	0.0239884	0	0.0096358	0.105552	0.0540705	0.119805	0.120332	-3.05491	0.000808205	0.0123792	down
ENSG00000182866	LCK	3932	1.48977	1.28726	1.53908	0.512979	0.137208	0.077814	5.9287	2.56772	0.000818335	0.012509	up
ENSG00000196684	HSH2D	84941	0.191851	0.231323	0.258778	0.0694209	0.0165648	0.0529253	4.90927	2.29551	0.000819619	0.0125235	up
ENSG00000156738	MS4A1	931	0.0408233	0.112847	0.121267	0	0.0178247	0	15.4245	3.94715	0.000833988	0.0126969	up
ENSG00000251487	ENSG00000251487		1.72693	0.758183	0.654395	0.290011	0.325338	0.251975	3.61976	1.8559	0.000835331	0.0127122	up
ENSG00000143891	GALM	130589	0.495832	0.742228	0.666526	0.241048	0.263269	0.249552	2.52641	1.33709	0.000836901	0.012731	up
ENSG00000211592	IGKC	3514	0.193781	0.454687	9.6989	0	0	0.057439	180.145	7.49302	0.000842934	0.0128125	up
ENSG00000232300	FAM215B	644297	1.10266	1.14133	1.00318	0.433245	0.406678	0.641491	2.19194	1.13221	0.000862719	0.0130437	up
ENSG00000163600	ICOS	29851	3.099	2.75145	3.65784	1.1892	0.210636	0.346731	5.44399	2.44466	0.000862977	0.0130437	up
ENSG00000138347	MYPN	84665	0.164646	0.110635	0.216824	0.282889	0.369526	0.3642	0.484062	-1.04674	0.000874249	0.0131859	down
ENSG00000181634	TNFSF15	9966	0	0	0	0.018062	0.0155351	0.0336931	0.0044583	-7.80929	0.00088112	0.013249	down
ENSG00000129465	RIPK3	11035	0.128631	0.0426038	0.159804	0.293143	0.328669	0.539992	0.284935	-1.8113	0.000908126	0.0135741	down
ENSG00000170442	KRT86	3892	0	0	0.0432872	0.141438	0.350942	0.136013	0.0688856	-3.85965	0.000923621	0.0137568	down
ENSG00000138378	STAT4	6775	0.334154	0.318041	0.380516	0.167048	0.105293	0.140946	2.49878	1.32122	0.000927188	0.013799	up
ENSG00000257671	KRT7-AS	109729127	0	0.010173	0.019352	0.116062	0.222813	0.258593	0.0494169	-4.33885	0.000931133	0.0138523	down
ENSG00000138356	AOX1	316	0.128326	0.107736	0.195774	0.337637	0.308093	0.376192	0.422572	-1.24273	0.000935251	0.0138972	down
ENSG00000204019	CT83	203413	1.968	2.84294	1.82052	0.862689	0.684119	0.573646	3.12737	1.64495	0.000955089	0.0141364	up
ENSG00000198221	AFDN-DT	653483	0	0.0257302	0.0180081	0.0868309	0.201591	0.0828028	0.117822	-3.08532	0.000962161	0.0142243	down
ENSG00000283293	RN7SK	125050	5.48354	14.121	7.78766	1.03317	5.39687	2.23989	3.15945	1.65968	0.000987989	0.0145452	up
ENSG00000006016	CRLF1	9244	0.347515	0.845192	0.407544	1.14544	1.24408	1.0861	0.460422	-1.11897	0.0010052	0.0147568	down
ENSG00000260230	FRRS1L	23732	0	0	0	0.0130549	0.00839785	0.0116058	0.0090748	-6.78392	0.00102426	0.0150016	down
ENSG00000211897	IGHG3	3502	0.0489591	0.0437042	0.091649	0	0	0	614.374	9.26297	0.00103156	0.015091	up
ENSG00000189320	FAM180A	389558	0.0850619	0.141006	0.143849	0.326706	0.723288	0.287986	0.276474	-1.85478	0.00106269	0.0154841	down
ENSG00000111052	LIN7A	8825	0.163921	0.185725	0.169687	0.409689	0.363625	0.277768	0.494094	-1.01714	0.00107798	0.0156549	down
ENSG00000153976	HS3ST3A1	9955	0.360389	0.215522	0.162649	0.504407	0.6542	0.493525	0.447034	-1.16154	0.00108733	0.0157507	down
ENSG00000145864	GABRB2	2561	0.00543433	0.0189716	0.00779696	0	0	0	107.343	6.74608	0.00108749	0.0157507	up
ENSG00000271856	LINC01215	101929623	0.199439	0.223905	0.187788	0.050521	0	0.023179	8.29216	3.05175	0.00110527	0.0159532	up
ENSG00000260409	ENSG00000260409		0.344915	0.504994	0.872183	1.86324	1.04709	1.38437	0.400981	-1.31839	0.00112655	0.0162046	down
ENSG00000203747	FCGR3A	2214,2215	0.179591	0.0721067	0.261095	0.013855	0.0351731	0.0527865	5.03654	2.33243	0.00112868	0.0162206	up
ENSG00000077943	ITGA8	8516	0	0	0	0.0373509	0.00826067	0.0313988	0.00389558	-8.00395	0.00113542	0.0162859	down
ENSG00000260585	ENSG00000260585		0.199776	0.264478	0.201725	0.402571	0.475483	0.466655	0.495259	-1.01375	0.0011624	0.0165987	down
ENSG00000166407	LMO1	4004	0	0	0	0.0815272	0.0715275	0.14793	0.00099673	-9.97051	0.00118161	0.0168175	down
ENSG00000065320	NTN1	9423	0.0570998	0.0770314	0.0979642	0.0834102	0.358044	0.338172	0.297701	-1.74807	0.00118461	0.0168474	down
ENSG00000100167	SEPTIN3	55964	0.0748941	0.0728072	0.0399102	0.162875	0.253869	0.132642	0.341493	-1.55007	0.00120099	0.0170484	down
ENSG00000231006	RPL7P32	100130892	0.375273	0.475789	0.607319	0.985578	2.70046	1.16837	0.300424	-1.73493	0.00122378	0.0173328	down
ENSG00000211829	TRDC	28526	1.21694	1.09297	1.37954	0	0.383047	0.246138	5.86387	2.55185	0.0012613	0.0177909	up
ENSG00000197083	ZNF300P1	134466	0	0	0	0.0661281	0.0271416	0.0458868	0.00215585	-8.85753	0.00127292	0.0179214	down
ENSG00000259287	ENSG00000259287		0.565934	0.439231	0.783628	0.067213	0.002004	0.03098	17.8528	4.15808	0.00127536	0.017949	up
ENSG00000261220	ST3GAL1-DT	119545630	1.4644	0.552509	0.86471	2.43375	2.19401	1.54441	0.466872	-1.0989	0.0012784	0.0179784	down
ENSG00000127743	IL17B	27190	0	0	0	0.156427	0.164552	0.0967815	0.000718115	-10.4435	0.00128729	0.0180901	down
ENSG00000281571	ENSG00000281571		0.799195	0.84387	0.49008	1.37351	3.86676	0.998827	0.341899	-1.54836	0.00131456	0.0184185	down
ENSG00000014257	ACP3	55	0.430067	0.28436	0.405033	0.806778	0.50602	0.965395	0.491381	-1.02509	0.00131737	0.0184441	down
ENSG00000106484	MEST	4232	0.0861729	0.173698	0.278608	0.491472	0.390255	0.452964	0.403449	-1.30954	0.00134643	0.0187826	down
ENSG00000196834	POTEI	653269	0	0.00690265	0	0.0224175	0.0525431	0.070244	0.0475374	-4.39479	0.00134651	0.0187826	down
ENSG00000122592	HOXA7	3204	0.199474	0.227323	0.172305	0.617153	0.462732	0.497883	0.379715	-1.39701	0.00134833	0.018801	down
ENSG00000198576	ARC	23237,8996	0.0743788	0.0220742	0.0165547	0.136869	0.172953	0.311415	0.181908	-2.45872	0.00138863	0.0192989	down
ENSG00000145649	GZMA	3001	1.0305	1.97247	1.13603	0	0.447511	0.328074	5.33662	2.41593	0.001391	0.0193105	up
ENSG00000078596	ITM2A	9452	0.435738	0.253069	0.579257	0.147666	0.0562956	0.116191	3.9608	1.98579	0.00139275	0.0193206	up
ENSG00000138449	SLC40A1	30061	0.425998	0.22004	0.346989	0.0991382	0.151926	0.101954	2.81296	1.49209	0.00139391	0.0193296	up
ENSG00000187952	HS6ST1P1	388605	0.026132	0.040614	0.071403	0.24795	0.451883	0.359034	0.130469	-2.93822	0.00140628	0.0194798	down
ENSG00000260997	ENSG00000260997		0.542845	0.55861	0.510706	0.166433	0.184337	0.188638	2.98876	1.57955	0.00142331	0.019694	up
ENSG00000163519	TRAT1	50852	0.50745	0.232711	0.276786	0.0981092	0.06238	0.0727323	4.36043	2.12447	0.001427	0.0197378	up
ENSG00000177842	ZNF620	253639	0.470902	0.479558	0.490604	0.176178	0.207397	0.251232	2.27008	1.18274	0.00142782	0.019742	up
ENSG00000174276	ZNHIT2	741	0.423452	0.769709	0.447026	1.31688	1.09474	1.52724	0.416412	-1.26392	0.00143994	0.0198659	down
ENSG00000138135	CH25H	9023	0.035678	0.159683	0.078053	0.585227	0.475522	0.245423	0.209325	-2.25619	0.00145372	0.020005	down
ENSG00000285347	ENSG00000285347		0.231151	0.159439	0.093086	0.0113244	0.0394505	0.0113299	7.78807	2.96127	0.00147294	0.0202472	up
ENSG00000205786	LINC01531	100128682	0.0532948	0.116023	0.155801	0	0.0212458	0	15.3027	3.93572	0.0014736	0.0202491	up
ENSG00000171121	KCNMB3	27094	0.494685	0.297925	0.359776	0.144209	0.264498	0.123336	2.16596	1.11501	0.0014764	0.0202632	up
ENSG00000249174	ENSG00000249174		2.10112	1.32775	1.26097	0.433429	0	0.400785	5.62187	2.49105	0.0014779	0.0202679	up
ENSG00000167895	TMC8	147138	0.108561	0.210239	0.272958	0.0533081	0.0859029	0.0437447	3.23443	1.69351	0.00147819	0.0202679	up
ENSG00000188833	ENTPD8	377841	0	0	0	0.074621	0.085289	0.021457	0.0016541	-9.23973	0.0014795	0.0202785	down
ENSG00000134321	RSAD2	91543	1.03274	0.287915	1.1875	2.67531	4.24748	2.484	0.266632	-1.90708	0.00148984	0.0204001	down
ENSG00000249568	ENSG00000249568		0.061313	0.073281	0.053513	0.243972	0.253773	0.239687	0.255084	-1.97096	0.00149063	0.0204014	down
ENSG00000079263	SP140	11262	0.388683	0.260595	0.496324	0.19425	0.0931718	0.174929	2.47778	1.30905	0.00150346	0.0205399	up
ENSG00000175161	CADM2	253559	0.134408	0.126913	0.150892	0.0522207	0.0646249	0.0477068	2.50506	1.32484	0.00150666	0.0205761	up
ENSG00000145428	RNF175	285533	0.033109	0.0260986	0.0583773	0	0	0	391.95	8.61452	0.00151012	0.0206011	up
ENSG00000215269	GAGE12G	645073	1.45117	5.18546	1.99544	8.16299	4.72518	7.93666	0.414509	-1.27052	0.00151714	0.0206819	down
ENSG00000235576	LINC01871	101929531	0.048221	0.0832194	0.0927317	0	0	0	747.24	9.54543	0.00152285	0.0207441	up
ENSG00000099998	GGT5	2687	0.0692843	0.00841895	0.0761246	0.203876	0.228504	0.167387	0.256479	-1.96309	0.00152335	0.0207441	down
ENSG00000172935	MRGPRF	116535	0.0501864	0.0441041	0.088972	0.323329	0.251579	0.20636	0.234571	-2.09191	0.00152705	0.0207871	down
ENSG00000224431	ENSG00000224431		0.252512	0.353328	0.342169	0.602919	0.780066	0.554667	0.489257	-1.03134	0.00153407	0.020875	down
ENSG00000275410	HNF1B	6928	0.113896	0.0534502	0.0711363	0.0163017	0.0103676	0	8.94223	3.16063	0.00153979	0.0209078	up
ENSG00000242441	GTF2A1L	11036,286749	0.092375	0.150928	0.157415	0.00778244	0	0.00577527	29.5565	4.8854	0.00154533	0.0209529	up
ENSG00000184856	LINC00308	54143	2.59937	3.86753	2.79711	1.62688	0.985084	1.66338	2.16684	1.1156	0.00155701	0.021081	up
ENSG00000135127	BICDL1	92558	0.170159	0.22408	0.139756	0.0472544	0.0409358	0.0769607	3.23337	1.69304	0.00157199	0.0212418	up
ENSG00000266970	SOCS3-DT	101928674	0.510219	0.70845	0.526662	1.11937	1.52285	0.938083	0.487481	-1.03658	0.0015773	0.0213023	down
ENSG00000182218	HHIPL1	84439	0.0265354	0.068802	0.0156604	0.121679	0.166682	0.117713	0.273344	-1.87121	0.00158052	0.021323	down
ENSG00000171084	FAM86JP	100125556	1.3545	0.949159	0.72008	0.480846	0.377068	0.605772	2.06584	1.04673	0.00158711	0.0214042	up
ENSG00000130988	RGN	9104	0	0	0	0.0303744	0.0306073	0.131756	0.00155652	-9.32746	0.00159294	0.0214598	down
ENSG00000106952	TNFSF8	944	0.178552	0.220022	0.158087	0	0.0670668	0.0261812	5.96968	2.57765	0.00161087	0.0216782	up
ENSG00000147443	DOK2	9046	0.335633	0.285239	0.377114	0.102159	0.0535883	0.0870272	4.11076	2.0394	0.00162607	0.0218439	up
ENSG00000131650	KREMEN2	79412	0.255044	0.387103	0.361877	1.17969	0.588023	0.664186	0.412855	-1.27629	0.00162973	0.0218852	down
ENSG00000285938	ENSG00000285938		0.584749	0.803212	0.547838	1.13879	2.25463	1.31179	0.411415	-1.28133	0.00165602	0.022191	down
ENSG00000060558	GNA15	2769	0.469063	0.547204	0.524913	0.278984	0.0440779	0.115236	3.51628	1.81405	0.00166142	0.0222475	up
ENSG00000155511	GRIA1	2890	0	0	0	0.0136474	0.0360449	0.0166364	0.00452293	-7.78853	0.00166764	0.022323	down
ENSG00000280417	ENSG00000280417		1.00891	1.24481	0.782591	0.541541	0.290742	0.455778	2.35727	1.23712	0.00166916	0.0223354	up
ENSG00000232774	ENSG00000232774		0.0816399	0.0438922	0.0340759	0.267658	0.262711	0.160037	0.23118	-2.11291	0.00168548	0.022506	down
ENSG00000140807	NKD1	85407	0.0315868	0.00776811	0.0153438	0.0485492	0.094218	0.0500121	0.283738	-1.81737	0.00170919	0.0227728	down
ENSG00000108950	FAM20A	54757	0.131334	0.0940494	0.134257	0.286146	0.358978	0.200929	0.425079	-1.2342	0.00173007	0.0229958	down
ENSG00000284874	ENSG00000284874		0.435536	0.35	0.247705	0.539488	1.28397	0.493451	0.445956	-1.16503	0.00174985	0.0231944	down
ENSG00000283549	ENSG00000283549		0.436292	0.068836	0.308889	0	0	0	2713.39	11.4059	0.00176316	0.0233208	up
ENSG00000106852	LHX6	26468	0.016546	0	0	0.0509069	0.0748101	0.0939163	0.0753347	-3.73054	0.00176641	0.0233557	down
ENSG00000280163	ENSG00000280163		0.214075	0.038768	0.056887	0	0	0	1032.43	10.0118	0.00177188	0.0234198	up
ENSG00000205090	TMEM240	339453	0	0	0	0.0682745	0.041311	0.123036	0.00128965	-9.59881	0.00181681	0.0238967	down
ENSG00000280069	ENSG00000280069		0.122246	0.148248	0.063814	0.40181	0.528231	0.28875	0.274295	-1.8662	0.00182375	0.0239546	down
ENSG00000177374	HIC1	3090	0.216453	0.25807	0.373799	0.0829478	0.182704	0.075741	2.48489	1.31318	0.00182563	0.023971	up
ENSG00000139304	PTPRQ	374462,5801	0.0116561	0	0	0.0546053	0.0289375	0.037068	0.0966418	-3.37121	0.00184574	0.024193	down
ENSG00000100739	BDKRB1	623	0.118417	0	0.108699	0.36704	0.369824	0.462388	0.189381	-2.40064	0.00185168	0.0242456	down
ENSG00000105220	GPI	2821,10007	17.9502	18.1295	18.3242	48.8276	19.6153	46.8046	0.472061	-1.08295	0.00187415	0.0244971	down
ENSG00000229422	ENSG00000229422		0.1997	0.227623	0.298938	0.779489	0.871039	0.639226	0.317179	-1.65663	0.00188409	0.0246103	down
ENSG00000196616	ADH1B	125	0	0	0	0.0123939	0.0157321	0.0129354	0.00730613	-7.09668	0.00191	0.0248972	down
ENSG00000159674	SPON2	10417	0.0215103	0.0399218	0.0692279	0.110898	0.210854	0.152061	0.275763	-1.8585	0.00191349	0.0249341	down
ENSG00000198542	ITGBL1	9358	0.0232746	0	0.0609861	0.381237	0.390335	0.424184	0.0704664	-3.82692	0.00192463	0.0250447	down
ENSG00000069011	PITX1	5307	0.0795069	0.110962	0.113144	0.416618	0.299074	0.218953	0.324843	-1.62219	0.00195293	0.0253258	down
ENSG00000105122	RASAL3	64926	0.190797	0.262238	0.393007	0.121943	0.0380635	0.103493	3.21079	1.68293	0.00197316	0.0255352	up
ENSG00000163082	SGPP2	130367	0.254507	0.284564	0.277071	0.051681	0.076517	0.149259	2.94151	1.55656	0.00197516	0.0255352	up
ENSG00000117480	FAAH	2166,79152	0.0750502	0.0593065	0.0409892	0	0	0	584.487	9.19103	0.00199839	0.0257827	up
ENSG00000239650	GUSBP4	375513,387036	0.054471	0	0	0.344187	0.80709	0.146824	0.0419621	-4.57477	0.00202233	0.026056	down
ENSG00000265646	TUFMP1	645668	0.260287	0.407507	0.20423	0.05006	0.043989	0	9.27202	3.21288	0.00202814	0.0261118	up
ENSG00000197046	SIGLEC15	284266	0	0	0	0.0595865	0.0207095	0.062314	0.00210364	-8.8929	0.00203234	0.0261487	down
ENSG00000230359	TPI1P2	286016	1.86036	2.46375	2.35442	1.36292	0.47063	1.29595	2.13405	1.0936	0.002042	0.02622	up
ENSG00000124882	EREG	2069	0.0129887	0.032595	0.0785673	0.111666	0.313881	0.113389	0.230364	-2.11802	0.00205944	0.0263991	down
ENSG00000253848	RBM12B-DT	105375645	1.01718	0.265965	0.614656	0	0	0.088634	21.4117	4.42033	0.00206549	0.0264677	up
ENSG00000162777	DENND2D	79961	0.185761	0.200576	0.353078	0.107021	0.10576	0.0780552	2.54237	1.34617	0.00208649	0.0266285	up
ENSG00000258405	ZNF578	147660	0.148818	0.105276	0.122295	0.269809	0.306934	0.226083	0.46883	-1.09286	0.00210033	0.0267437	down
ENSG00000155926	SLA	6503,51091	0.186118	0.142112	0.207413	0.0703535	0.0621684	0.0746333	2.58571	1.37056	0.00211399	0.0268887	up
ENSG00000179766	ATP8B5P	158381	0	0	0	0.0163522	0.0272553	0.0323687	0.0039486	-7.98444	0.00211765	0.0269261	down
ENSG00000245812	LINC02202	101927740	0.424949	0.445208	0.486902	0.242268	0.0618294	0.187251	2.7619	1.46566	0.00213425	0.0271189	up
ENSG00000214870	LINC02981		0.225988	0.12814	0.200594	0.0735964	0.0586379	0.0749786	2.67706	1.42065	0.00214121	0.0271798	up
ENSG00000265206	MIR142HG		0.131847	0.178665	0.265888	0	0.035526	0	16.2247	4.02012	0.00214163	0.0271798	up
ENSG00000129521	EGLN3	112399	0.0907369	0.0926804	0.0421733	0.30081	0.192392	0.134063	0.359642	-1.47537	0.00214191	0.0271798	down
ENSG00000081051	AFP	174,7726	0.0231815	0	0	0.126969	0.0955326	0.0860373	0.0751333	-3.7344	0.00215267	0.0272796	down
ENSG00000211721	TRBV6-5	28602	0.380196	0.246681	0.497076	0	0	0	3746.51	11.8713	0.00216166	0.0273477	up
ENSG00000144452	ABCA12	26154	0.174001	0.0888668	0.0966406	0.285843	0.132952	0.476313	0.401637	-1.31603	0.00221014	0.0277783	down
ENSG00000286248	ENSG00000286248		0.887084	0.670194	0.255787	0.264385	0.25671	0.081356	3.00948	1.58951	0.00222832	0.0279386	up
ENSG00000165583	SSX5	6758	0.196859	0.169846	0.219914	0.648899	0.721731	0.417725	0.328022	-1.60814	0.00223467	0.0280089	down
ENSG00000004846	ABCB5	340273	0.0627335	0.0934016	0.144065	0.042883	0.0243384	0.0117814	3.79987	1.92595	0.00224228	0.0280764	up
ENSG00000286226	ENSG00000286226		0	0	0	0.140237	0.167591	0.195252	0.000596327	-10.7116	0.00225376	0.0281827	down
ENSG00000184908	CLCNKB	1188	0	0	0	0.0347924	0.0113746	0.0316791	0.00385376	-8.01952	0.0023265	0.0289679	down
ENSG00000167208	SNX20	124460	0.0918955	0.0930624	0.106877	0.0291778	0.0105163	0.018303	5.03188	2.3311	0.00233479	0.0290328	up
ENSG00000267719	LINC02078	100652929	0.044254	0.023443	0.023653	0.192281	0.11408	0.110824	0.218968	-2.19121	0.00235852	0.0292605	down
ENSG00000198692	EIF1AY	9086	0.223138	0.166083	0.282358	0.0331796	0.0990891	0.0505163	3.67415	1.87741	0.00236412	0.0293204	up
ENSG00000163354	DCST2	127579	0.145303	0.278057	0.29429	0.357162	0.938612	0.538883	0.391163	-1.35416	0.00242915	0.02995	down
ENSG00000234807	LINC01135	100131060	0.155793	0.238383	0.228631	0.0823793	0.0836714	0.0772749	2.55956	1.3559	0.00243032	0.0299547	up
ENSG00000273513	TBC1D3K	101060351	0.732483	0.630721	0.468887	1.63987	0.971115	1.06169	0.498843	-1.00334	0.00244089	0.0300653	down
ENSG00000233073	GRM3-AS1	112268007	0.256935	0.105476	0.157233	0.0499902	0	0.0305494	6.45204	2.68975	0.00245897	0.0302486	up
ENSG00000282939	TRBV7-2	28596	0.419652	0.129211	0.612292	0	0	0	3870.52	11.9183	0.00247221	0.0303818	up
ENSG00000085552	IGSF9	57549	0.0141071	0.0203179	0.0442868	0.155345	0.100222	0.0744854	0.238483	-2.06804	0.00252757	0.0308516	down
ENSG00000261468	ENSG00000261468		0.236014	0.25236	0.447237	1.15106	0.692427	0.572118	0.38732	-1.3684	0.00256277	0.0312211	down
ENSG00000225402	ENSG00000225402		0.035437	0	0	0.097595	0.308353	0.368375	0.0457651	-4.44961	0.00260199	0.031617	down
ENSG00000067048	DDX3Y	8653	0.446216	0.27994	0.362528	0.223179	0.135445	0.0963667	2.39276	1.25867	0.00263116	0.0318895	up
ENSG00000213700	RPL17P50	729046	0.44603	0.382076	0.217634	1.22109	1.38243	1.27782	0.269428	-1.89203	0.00266435	0.0322296	down
ENSG00000275964	ENSG00000275964		0.518805	0.28655	0.507337	0.186642	0.121573	0.151535	2.85523	1.51361	0.00266746	0.0322467	up
ENSG00000157445	CACNA2D3	55799	0.0859061	0.026515	0.0441849	0.189466	0.15807	0.196488	0.287866	-1.79653	0.00272804	0.0328511	down
ENSG00000189056	RELN	5649	0.0032477	0	0.00108938	0.0103046	0.0106156	0.0162564	0.116661	-3.0996	0.00273335	0.0328854	down
ENSG00000066468	FGFR2	2263	0	0.0031631	0	0.019744	0.0179051	0.0109526	0.0650821	-3.94159	0.00273873	0.0329394	down
ENSG00000243094	RPL32P2	654388	1.07617	1.56759	0.848533	0.055256	0.075844	0.369793	6.97214	2.8016	0.00273958	0.0329394	up
ENSG00000256977	LIMS3	96626	0	0	0.00241357	0.0736992	0.0334435	0.0598831	0.0144503	-6.11276	0.00274181	0.0329558	down
ENSG00000179935	LINC00652	29075	0.0689093	0.103626	0.127558	0.274086	0.267762	0.257944	0.375214	-1.41421	0.0027483	0.0330233	down
ENSG00000279080	ENSG00000279080		0.075211	0.053829	0.12842	0.042607	0.016955	0.034301	2.74293	1.45572	0.00276251	0.0331759	up
ENSG00000062038	CDH3	1001,1013	0.210015	0.135113	0.268189	0.109711	0.0540634	0.0222997	3.2961	1.72076	0.00276416	0.0331759	up
ENSG00000068831	RASGRP2	10235	0.0909027	0.107589	0.0899538	0.0314719	0	0	9.16518	3.19616	0.00276451	0.0331759	up
ENSG00000163734	CXCL3	2921	0.274371	0.189248	0.144586	0.432484	0.800523	0.426398	0.36652	-1.44803	0.00276855	0.0332138	down
ENSG00000128271	ADORA2A	135	0.0192074	0.0324232	0.0877596	0.285167	0.124221	0.179647	0.236641	-2.07923	0.00278884	0.0334148	down
ENSG00000136244	IL6	3569	0.082346	0.187984	0.110964	0.285025	0.454781	0.256916	0.382549	-1.38628	0.00279398	0.0334658	down
ENSG00000238230	LINC00391	101927248	0.0410531	0.0779176	0.0224203	0.169391	0.0928219	0.325389	0.240624	-2.05515	0.00280358	0.0335488	down
ENSG00000289578	ENSG00000289578		0	0.095801	0.096156	0.74915	0.60517	0.530913	0.101821	-3.29589	0.00280987	0.0336136	down
ENSG00000203697	CAPN8	388743	0	0.0694879	0.0363126	0	0	0	352.668	8.46217	0.00281255	0.0336349	up
ENSG00000204103	MAFB	9935	0.018736	0.016958	0.027852	0.091268	0.118255	0.182875	0.161943	-2.62644	0.00284649	0.0339656	down
ENSG00000149527	PLCH2	9651	0.0200653	0.0346226	0	0	0	0	182.293	7.51011	0.00286582	0.0341423	up
ENSG00000101307	SIRPB1	10326	0.0111383	0	0.0203032	0.0730816	0.0392174	0.0874638	0.157394	-2.66755	0.00287122	0.0341718	down
ENSG00000121904	CSMD2	114784	0.0282772	0.0146395	0	0.05345	0.085922	0.0596142	0.215677	-2.21306	0.00288811	0.0343106	down
ENSG00000135222	CSN2	1447,9318	0	0	0	0.132216	0.198002	0.076918	0.000736855	-10.4063	0.00289106	0.0343349	down
ENSG00000134259	NGF	4803	0.0542249	0.0474541	0.00589118	0.091552	0.182529	0.22467	0.215679	-2.21304	0.00292396	0.0346603	down
ENSG00000171533	MAP6	4135	0	0.00904925	0	0.0640305	0.0465205	0.0344758	0.0623971	-4.00238	0.00293672	0.0347679	down
ENSG00000289635	ENSG00000289635		0.685594	0.460788	0.491054	0.157973	0.166699	0.16924	3.31524	1.72911	0.00298431	0.035232	up
ENSG00000260588	ENSG00000260588		0.372671	1.0509	1.07504	0.365623	0.224014	0.2834	2.86198	1.51701	0.00299666	0.0353667	up
ENSG00000241933	DENND6A-DT	101929159	0.041971	0.057747	0.051538	0	0	0	504.187	8.97781	0.00310685	0.0364449	up
ENSG00000258476	LINC02207	101927153	0.00559006	0.0288639	0.0208952	0.136865	0.0475061	0.0640839	0.222773	-2.16635	0.00310729	0.0364449	down
ENSG00000290048	ENSG00000290048		1.54175	1.59074	1.58007	2.68522	4.27714	2.78843	0.4833	-1.04901	0.00311115	0.0364735	down
ENSG00000286364	ENSG00000286364		0	0	0	0.051678	0.0409	0.059932	0.00196708	-8.98973	0.00315712	0.0368806	down
ENSG00000289359	ENSG00000289359		0	0	0	0.150763	0.165881	0.182424	0.00060112	-10.7001	0.00318694	0.03716	down
ENSG00000237693	IRGM	345611	0.106688	0.0353228	0.0418071	0	0	0	612.725	9.2591	0.0032058	0.0373223	up
ENSG00000139832	RAB20	55647	0.518014	0.583297	0.322692	1.18048	0.838745	1.16862	0.446699	-1.16263	0.00322039	0.0374806	down
ENSG00000173208	ABCD2	225	0.385788	0.275669	0.264945	0.076323	0.176531	0.147188	2.31576	1.21149	0.00322512	0.0375126	up
ENSG00000242575	TUBAP13	642635	0	0	0	0.192591	0.040459	0.116019	0.000859429	-10.1843	0.00337344	0.0389502	down
ENSG00000168505	GBX2	2637	0.371166	0.385668	0.121908	0.927917	0.907935	0.455213	0.383552	-1.38251	0.00339113	0.0390827	down
ENSG00000235903	CPB2-AS1	100509894	0.0965421	0.0846237	0.107831	0.0332058	0.0476552	0.05347	2.15138	1.10526	0.00341799	0.0393085	up
ENSG00000140459	CYP11A1	1583	0	0.011123	0	0.0701192	0.0673211	0.0994721	0.0469499	-4.41273	0.00344323	0.0395146	down
ENSG00000253774	ENSG00000253774		0.49157	0.161392	0.097968	0	0	0	2503.1	11.2895	0.00347573	0.0398161	up
ENSG00000232043	ENSG00000232043		0.257089	0.133518	0.141542	0.366672	0.50691	0.318966	0.446229	-1.16415	0.0034818	0.0398604	down
ENSG00000231482	ENSG00000231482		0.213535	0.350358	0.200029	0.0540192	0.0736165	0.0669433	3.92602	1.97307	0.00355305	0.0405655	up
ENSG00000162373	BEND5	79656	0.607646	0.552346	0.500323	1.70348	0.58915	1.32537	0.458904	-1.12374	0.00358063	0.0408289	down
ENSG00000183287	CCBE1	147372	0.17447	0.222969	0.174168	0.550092	0.412046	0.215004	0.485588	-1.0422	0.00361103	0.0410828	down
ENSG00000143416	SELENBP1	8991	0.149936	0.134945	0.218721	0.407809	0.388968	0.399894	0.420836	-1.24867	0.00361921	0.0411377	down
ENSG00000249669	CARMN	728264	0.0114117	0.00740125	0.0106809	0.0386387	0.0355723	0.0290803	0.285541	-1.80823	0.00364362	0.0413165	down
ENSG00000111644	ACRBP	84519	0.137062	0.117711	0.057723	0	0.0206093	0	15.1628	3.92247	0.00365327	0.0414095	up
ENSG00000257530	BICD1-AS1	120766143	0	0	0	0.563057	0.256612	0.227686	0.000286436	-11.7695	0.00366886	0.0415364	down
ENSG00000130222	GADD45G	10912	0.0385847	0.0805511	0.202004	0	0	0	1070.46	10.064	0.00367702	0.0415962	up
ENSG00000226674	TEX41	401014	0.0186827	0.0304723	0.0203364	0.0476945	0.0447196	0.0677993	0.433743	-1.20509	0.00367744	0.0415962	down
ENSG00000143036	SLC44A3	126969	0.119515	0.167429	0.277422	0.350142	0.512427	0.569988	0.393957	-1.34389	0.00369081	0.0416726	down
ENSG00000270816	LINC00221	338005	0.16477	0.314294	0.188798	0.364872	0.439375	0.617475	0.469755	-1.09002	0.00369668	0.0417264	down
ENSG00000197380	DACT3	147906	0.227325	0.121865	0.199059	0.36605	0.358766	0.379549	0.496439	-1.01031	0.00370952	0.0418463	down
ENSG00000282842	FRG2EP	647476	0.175948	0.180739	0.149827	0	0	0	1688.38	10.7214	0.00371194	0.0418612	up
ENSG00000239605	STPG4	285051	0.066548	0.0348966	0.0312891	0	0	0	442.446	8.78936	0.00374431	0.042176	up
ENSG00000212643	ZRSR2P1	7310	0.925749	0.074371	0.527481	0.084669	0.132433	0.052436	5.66748	2.50271	0.00374651	0.0421881	up
ENSG00000183542	KLRC4	8302	0.137542	0.173841	0.129465	0	0	0	1469.49	10.5211	0.00380946	0.042795	up
ENSG00000265148	TSPOAP1-AS1	100506779	0.388782	0.231289	0.30294	0.180365	0.0830169	0.113999	2.44583	1.29032	0.00384195	0.043096	up
ENSG00000161179	YDJC	150223	0.378911	0.690267	0.64564	1.00466	1.49529	1.05003	0.48305	-1.04976	0.00386527	0.0433189	down
ENSG00000154783	FGD5	152273	0.0192994	0.0212046	0	0.0999101	0.081378	0.0521525	0.173509	-2.52692	0.00386841	0.0433414	down
ENSG00000006740	ARHGAP44	9912	0.0164877	0.0416124	0.0329036	0.107725	0.0595789	0.127153	0.309056	-1.69406	0.00387644	0.0433927	down
ENSG00000117560	FASLG	356	0.29426	0.431715	0.345187	0.103531	0.067677	0.114937	3.74342	1.90436	0.00388735	0.0434762	up
ENSG00000180543	TSPYL5	85453	0.039306	0.110456	0.065681	0.32575	0.151516	0.199935	0.318137	-1.65228	0.00389389	0.0435236	down
ENSG00000148677	ANKRD1	27063	0.156779	0.313228	0.394423	1.10415	0.547317	0.653952	0.374955	-1.41521	0.00392845	0.0438322	down
ENSG00000244681	MTHFD2P1	100287639	0.145325	0.058132	0.136723	0.31093	0.397075	0.301938	0.336831	-1.5699	0.00397098	0.0442244	down
ENSG00000114812	VIPR1	7433	0.0200987	0.0268119	0.0112953	0	0	0	194.02	7.60006	0.00402117	0.044682	up
ENSG00000234383	CTBP2P8	100420253	0.711554	0.996148	0.598101	0.285712	0.114746	0.336682	3.12804	1.64526	0.00407477	0.0452245	up
ENSG00000170542	SERPINB9	5272	0.529095	0.424945	0.681269	0.314852	0.291082	0.173682	2.09758	1.06873	0.00409314	0.045415	up
ENSG00000162676	GFI1	2672	0.467877	0.414185	0.356691	0.13057	0.0898789	0.296919	2.39433	1.25962	0.00411824	0.0455598	up
ENSG00000159387	IRX6	79190	0	0	0	0.033211	0.0538234	0.0544328	0.00212063	-8.88129	0.00412555	0.0455873	down
ENSG00000011201	ANOS1	3730	0	0.0110544	0	0.036363	0.055701	0.0469167	0.0795392	-3.65219	0.00415603	0.0458437	down
ENSG00000197057	DTHD1	401124	0	0.0158524	0.0609503	0	0	0	256.009	8.00005	0.00415777	0.0458495	up
ENSG00000178776	C5orf46	389336	0.0278041	0	0	0.158339	0.183094	0.207905	0.0506139	-4.30432	0.00416076	0.0458691	down
ENSG00000213057	C1orf220	400798	1.99592	1.34477	1.50096	0.905691	0.276337	1.04674	2.17234	1.11925	0.00416312	0.0458699	up
ENSG00000256039	LINC02446	101060038	0.305332	0.247726	0.277793	0.114498	0.0205943	0.0612192	4.23232	2.08145	0.0041843	0.0460014	up
ENSG00000058335	RASGRF1	5923	0.0159731	0.0168955	0.0215508	0.0992813	0.0805314	0.02817	0.261654	-1.93427	0.00418493	0.0460014	down
ENSG00000251363	LINC02315	644919	1.49867	1.14844	1.40917	0.719389	0.270262	0.628626	2.50654	1.3257	0.00423557	0.0464886	up
ENSG00000278626	ENSG00000278626		1.08339	0.995901	0.496697	0.294578	0	0.069479	7.07577	2.82289	0.00426935	0.0467933	up
ENSG00000289183	ENSG00000289183		0.480493	0.289211	0.387283	0.559277	1.07876	1.02947	0.433732	-1.20512	0.0042754	0.0468325	down
ENSG00000267336	EIF4A2P1	646171	0	0	0	0.095477	0.19872	0.113041	0.00073667	-10.4067	0.00428381	0.0468856	down
ENSG00000249624	ENSG00000249624		0.033231	0.056044	0.069346	0.051064	0.266508	1.51849	0.0863922	-3.53295	0.00441306	0.0480237	down
ENSG00000134709	HOOK1	51361	0.0445477	0.0206854	0.0412581	0	0.00454594	0.00632306	9.79769	3.29244	0.00443435	0.0481951	up
ENSG00000006638	TBXA2R	6915	0.234124	0.129819	0.0651911	0.399549	0.48652	0.329059	0.35316	-1.50161	0.00444998	0.0483246	down
ENSG00000288990	ENSG00000288990		0.072254	0.141001	0.184471	0	0	0	1325.75	10.3726	0.00445334	0.0483473	up
ENSG00000225746	MEG8	79104	0.00340391	0.00456531	0.00541242	0.0182741	0.0240191	0.0158239	0.230253	-2.11871	0.00447078	0.0484948	down
ENSG00000189419	SPATA41	388182	0.156692	0.262649	0.332564	0.074816	0.102776	0.122858	2.50259	1.32342	0.00449992	0.0487549	up
ENSG00000230239	PDE4DIPP9	100421279	0	0	0.034063	0.552561	0.13712	0.147135	0.0407055	-4.61863	0.00455209	0.0492778	down
ENSG00000269058	CALR3	125972	0	0	0	0.167269	0.081253	0.049791	0.00100565	-9.95765	0.00456044	0.0493541	down
ENSG00000289707	ENSG00000289707		0.0260333	0.0144396	0.0192599	0	0	0	199.109	7.63741	0.00456482	0.0493874	up
ENSG00000256955	ENSG00000256955		1.17358	1.11456	1.22468	0.413056	0.504664	0.316826	2.84543	1.50865	0.00458078	0.0495175	up

## Sheet: Table S4
Supplementary Table S4: proteomic analysis shows differentially expressed proteins after ATAD2 knockdown in LN229 cells
Protein accession	Gene name	sh/shco Ratio	sh/shco P value	Regulated Type	MW [kDa]	Coverage [%]	Peptides	Unique peptides	Razor + unique peptides	iBAQ shco_1	iBAQ shco_2	iBAQ shco_3	iBAQ sh3_1	iBAQ sh3_2	iBAQ sh3_3	shco_1	shco_2	shco_3	sh3_1	sh3_2
A0MZ66	SHTN1	0.550159	0.00934166	Down	71.639	24.2	13	13	13	8984.9	9315	9113.7	4800.5	4685.7	6683.2	1.29363	1.3425	1.30711	0.638122	0.610057
A2RTX5	TARS3	1.83097	0.00225597	Up	92.644	10.2	5	2	2	494.28	438.2	578.24	1040.5	1051.2	889.49	0.69049	0.612759	0.804661	1.34198	1.32791
A4D1P6	WDR91	2.9322	0.00820236	Up	83.343	13.8	8	8	8	1366.5	2119.6	1167.6	3703.8	5704.8	5285.6	0.443191	0.688127	0.377221	1.10904	1.67309
A5PLL7	PEDS1	0.614411	0.0157181	Down	31.135	14.8	3	3	3	11936	12807	11351	6644.4	10111	7186.2	1.24757	1.33995	1.18185	0.641182	0.955649
A6NCE7	MAP1LC3B2	0.613553	0.000317686	Down	14.628	16.8	2	2	2	125660	112930	118230	74788	84281	76726	1.33058	1.19698	1.24707	0.731129	0.806994
A6NFQ2	TCAF2	0.407179	0.0181349	Down	100.9	18	11	11	11	5649.2	8481.7	5960.5	3055.6	3934.9	1875.5	1.22417	1.83981	1.28665	0.611324	0.771058
A6NIH7	UNC119B	1.60641	0.0141051	Up	28.136	22.7	3	3	3	5819	6681.6	5657	8549.4	11665	11179	0.736905	0.846987	0.713624	0.999581	1.33581
A6NJ78	METTL15	2.24437	0.00634304	Up	46.121	23.6	7	7	7	2501.1	3868.4	3724.4	8041.1	9453.8	6954.5	0.454342	0.703423	0.673951	1.34861	1.55294
O00115	DNASE2	1.584	0.00523885	Up	39.58	10	3	3	3	8761.8	8019.7	8368.7	13806	12991	15987	0.80932	0.741512	0.770026	1.17737	1.08509
O00178	GTPBP1	1.77416	0.0191427	Up	72.453	24.5	10	10	10	13403	15877	14642	22283	36454	25398	0.656772	0.778778	0.714715	1.0081	1.61531
O00214	LGALS8	0.324421	0.023819	Down	35.808	6	2	2	2	3451.8	2152	2146.4	831.49	1416.9	484.03	2.06629	1.2895	1.2799	0.459538	0.766977
O00287	RFXAP	2.76607	0.00763278	Up	28.232	14.7	3	3	3	1074.9	782.03	595.83	2097.8	2247.7	2936.1	0.692909	0.50462	0.382605	1.24851	1.31022
O00291	HIP1	3.09419	0.00187795	Up	116.22	23.3	15	14	15	3224.6	2480.2	3595.2	11885	11205	7975.4	0.501282	0.385946	0.556736	1.70579	1.57513
O00400	SLC33A1	2.14742	0.0415575	Up	60.908	6.4	3	3	3	2047	1582.3	4078.8	5833.9	5657.5	6288	0.503972	0.389951	1.00032	1.32607	1.25954
O00469	PLOD2	0.484938	6.9254e-06	Down	84.685	39.5	22	22	22	108150	111500	116860	59713	60437	55610	1.32478	1.36718	1.42594	0.675312	0.669448
O00625	PIR	2.33626	0.000386212	Up	32.113	54.8	12	12	12	24564	30809	25392	64786	69036	69241	0.543075	0.681822	0.559213	1.32239	1.38017
O00743	PPP6C	0.590963	0.0011474	Down	35.144	41.3	9	9	9	62133	60522	65362	40459	44919	34495	1.26632	1.23471	1.32698	0.761297	0.827842
O00762	UBE2C	0.283545	0.00048884	Down	19.652	72.6	8	8	8	89517	116060	106350	30569	38596	26361	1.37862	1.78918	1.63153	0.434649	0.537499
O14530	TXNDC9	0.583325	0.00151189	Down	26.534	30.1	7	7	7	38898	33254	34009	20829	22103	23660	1.41292	1.20911	1.23056	0.698518	0.726004
O14578	CIT	0.347501	0.0128849	Down	231.43	18.7	26	25	26	6375.8	7245.6	4428.2	3086.7	1560.6	2097.2	1.61362	1.83559	1.11639	0.721242	0.357155
O14647	CHD2	1.53741	0.000993906	Up	211.34	3.9	6	2	2	484.63	453.77	486.64	780.29	874.19	707.94	0.80293	0.752552	0.803148	1.19356	1.3097
O14662	STX16	1.52994	0.0236736	Up	37.031	34.5	6	6	6	11898	8194.6	8838	15937	15033	16623	0.97565	0.672638	0.721929	1.20655	1.11471
O14686	KMT2D	5.07568	0.0351008	Up	593.38	1.2	4	4	4	0	35.079	20.159	194.93	79.823	175.56		0.363203	0.207711	1.86152	0.746612
O14770	MEIS2	4.16007	0.00325788	Up	51.789	10.1	3	3	3	563.14	0	409.79	2585	2080.4	1873.3	0.392028		0.284172	1.66142	1.30962
O14772	FPGT	2.22792	5.28689e-05	Up	68.009	19.4	6	6	6	1720.7	1902.7	1925.1	4679.8	4514.4	4122.1	0.572359	0.633529	0.637877	1.43718	1.35788
O14773	TPP1	2.96905	4.19143e-06	Up	61.247	42.8	13	13	13	91192	93417	91878	311170	285930	286490	0.493271	0.50581	0.495063	1.55398	1.39858
O14777	NDC80	0.603104	0.024739	Down	73.912	9	5	5	5	2938.2	2180.1	2513.7	1312.3	2004	1644.7	1.46409	1.08742	1.24773	0.603724	0.902987
O14786	NRP1	0.222601	0.00929276	Down	103.13	7.4	4	4	4	1340.3	1614.5	2109.4	507.34	0	294.72	1.19474	1.4406	1.87306	0.417533
O14817	TSPAN4	0.647225	0.0222746	Down	26.118	20.2	2	2	2	13241	15322	18303	11863	11832	9030	1.04393	1.20921	1.43745	0.863506	0.843543
O14841	OPLAH	9.86431	0.00402625	Up	137.46	8.1	6	6	6	90.111	103.93	0	1344.6	673	1068.2	0.143668	0.165865		1.97922	0.970273
O14867	BACH1	3.90845	0.0115017	Up	81.957	11	6	6	6	0	550.99	347.95	2116.5	2210.1	1371.4		0.437188	0.274744	1.54892	1.58417
O14880	MGST3	1.58981	0.000105297	Up	16.516	50.7	6	6	6	227170	212920	231860	396800	381030	372150	0.782411	0.734063	0.795481	1.26175	1.1867
O14976	GAK	0.568072	0.00426707	Down	143.19	20.9	20	20	20	19414	18600	23881	12193	11898	13686	1.22224	1.17216	1.49767	0.708716	0.677351
O15173	PGRMC2	1.66222	0.0049854	Up	23.818	28.7	6	5	5	49753	47359	50481	79041	83686	100730	0.759522	0.723697	0.76766	1.11402	1.15524
O15212	PFDN6	1.8701	0.000574832	Up	14.582	51.2	9	9	9	65655	69672	65627	120620	141790	141930	0.680639	0.723004	0.677723	1.15448	1.32921
O15270	SPTLC2	0.62296	0.0215557	Down	62.924	25.6	9	9	9	10201	12789	14806	9045.6	9248.9	7105.7	1.0129	1.27114	1.46448	0.829242	0.830448
O15305	PMM2	0.644049	0.0417458	Down	28.082	35.8	6	5	6	23245	17013	17630	16169	11187	12749	1.4885	1.09052	1.12459	0.955923	0.647786
O15327	INPP4B	5.59799	0.000933619	Up	104.74	10	6	6	6	284.51	412.84	554.56	2539.9	2322	2667.5	0.203308	0.295305	0.394753	1.67568	1.50043
O15427	SLC16A3	0.400462	0.00865265	Down	49.469	14.8	6	6	6	17560	18298	29214	7873.7	9641.2	10480	1.18398	1.23497	1.96215	0.490138	0.587826
O15446	POLR1G	0.448145	0.0162273	Down	54.985	24.7	5	5	5	13655	14488	10802	4317	6518.7	7897	1.48559	1.57779	1.17066	0.433619	0.641307
O15460	P4HA2	0.402881	0.000416293	Down	60.901	45.8	19	19	19	131380	105470	106180	45883	53867	49098	1.67605	1.34685	1.34934	0.540417	0.62141
O15540	FABP7	1.71961	0.000355638	Up	14.889	47.7	6	6	6	113990	104850	105290	207620	189480	202460	0.774384	0.713002	0.712519	1.3022	1.16399
O15550	KDM6A	3.16566	0.0430783	Up	154.17	2.4	2	2	2	527.94	1247.2	1192.7	3261	0	3390.1	0.287006	0.678698	0.64589	1.63673
O15554	KCNN4	0.462023	0.00681389	Down	47.695	22.2	7	7	7	9020.7	13350	14369	6012.8	6004.3	6240.2	1.02924	1.52472	1.63314	0.633392	0.619493
O43149	ZZEF1	1.53546	0.0202711	Up	331.07	5.6	11	11	11	670.46	640.27	764.67	968.13	1135.3	1318.9	0.765253	0.731524	0.869414	1.0202	1.17176
O43175	PHGDH	1.61525	0.00418459	Up	56.65	56.7	26	26	26	385880	385520	360740	684390	576520	703860	0.781879	0.781929	0.728118	1.28029	1.05633
O43251	RBFOX2	1.80502	0.00526385	Up	41.373	23.8	7	7	7	26637	22785	28886	43189	54148	54679	0.725708	0.621382	0.783942	1.08635	1.334
O43292	GPAA1	0.634477	0.0491753	Down	67.622	21.6	9	9	9	27889	25888	18061	17696	18183	13340	1.44563	1.34325	0.932583	0.846876	0.852293
O43294	TGFB1I1	1.84424	0.0300189	Up	49.814	10.8	3	3	3	1512.2	1307.9	1190.3	1886.1	2920.6	3141.6	0.793489	0.686972	0.622169	0.913725	1.3858
O43301	HSPA12A	0.333907	0.000260084	Down	74.977	19.4	9	9	9	18171	19247	17949	6639.4	5795.3	7416.4	1.51591	1.60727	1.4916	0.511377	0.437186
O43353	RIPK2	0.521229	0.0135698	Down	61.194	20	7	7	7	4404.4	5420.1	4629.8	2641.5	3508.6	2001.3	1.2226	1.50605	1.28021	0.676967	0.880702
O43464	HTRA2	1.612	0.0181331	Up	48.84	15.1	5	5	5	11430	7886.3	10196	19165	15794	16239	0.888654	0.613752	0.789654	1.37567	1.11039
O43663	PRC1	0.489138	0.00337608	Down	71.606	18.5	8	8	8	15173	15126	16071	9648.9	6642.6	8088	1.34575	1.34292	1.41989	0.790113	0.532755
O43739	CYTH3	1.58536	0.00489047	Up	46.348	24.8	8	5	8	7209.4	9087.2	9009.5	14867	15347	13030	0.659943	0.832666	0.821539	1.25646	1.27037
O43741	PRKAB2	1.50332	0.0176985	Up	30.302	37.1	7	6	7	9142.9	8863.8	10854	16238	17857	12741	0.757919	0.735515	0.89629	1.24277	1.33858
O43813	LANCL1	1.5669	0.00340287	Up	45.283	44.1	12	12	12	87296	81021	81761	139330	128470	153200	0.816276	0.758356	0.761569	1.20284	1.08628
O43933	PEX1	2.00227	0.0132502	Up	142.87	2.3	2	2	2	0	208.46	257.85	520.58	577.14	413.25		0.551851	0.679287	1.27108	1.38021
O60220	TIMM8A	1.6958	0.0144276	Up	10.998	26.8	2	2	2	33188	35361	49806	68071	79752	68391	0.622459	0.663877	0.930533	1.17872	1.3526
O60262	GNG7	8.6828	2.83957e-06	Up	7.5217	47.1	3	3	3	4829.4	5142.4	5038.8	51795	47093	41577	0.194916	0.207755	0.202582	1.93001	1.71873
O60268	KIAA0513	1.64687	0.00167435	Up	46.638	6.6	2	2	2	1926.7	2124.2	2221	3365.9	3877.2	3869.7	0.695445	0.767497	0.798578	1.12168	1.26551
O60315	ZEB2	2.08133	0.0239731	Up	136.45	4	4	3	4	714.23	613.7	412.01	1022.5	1630.9	1254	0.793615	0.682592	0.456037	1.04895	1.63869
O60318	MCM3AP	1.6057	0.000526418	Up	218.4	5.6	6	6	6	790.56	778.48	699.11	1285.2	1406.1	1233.4	0.80105	0.789597	0.705652	1.20231	1.28836
O60443	GSDME	1.66706	0.000358135	Up	54.554	34.3	13	13	13	15904	14517	14517	26503	26308	27770	0.795083	0.726467	0.722942	1.22326	1.1893
O60462	NRP2	0.489346	0.0151968	Down	104.83	16	10	10	10	4070.2	3289.3	3194.3	1724.9	2510.6	1355	1.58202	1.27977	1.23678	0.618984	0.882412
O60566	BUB1B	0.281353	0.00611587	Down	119.54	9.7	7	7	7	2235	1431.6	2145	418.99	840.89	507.59	1.85045	1.18646	1.76908	0.320275	0.629559
O60678	PRMT3	0.625207	0.000125818	Down	59.902	33.3	14	14	14	23805	23605	25017	15486	17342	15936	1.23258	1.22344	1.29033	0.740293	0.811974
O60711	LPXN	0.600398	0.00915766	Down	43.332	16.8	4	4	4	5211.2	6053.9	4331.4	3636.7	3228.5	3217.8	1.27341	1.4808	1.05433	0.820457	0.713391
O60861	GAS7	2.11667	0.000241215	Up	54.371	31.5	13	13	13	32523	29505	28763	63445	76021	67562	0.685258	0.622289	0.603695	1.23418	1.44842
O60884	DNAJA2	0.651769	0.0195174	Down	45.745	42.2	13	13	13	50948	60326	71897	42051	40492	45754	1.02643	1.21658	1.44289	0.782164	0.737682
O60885	BRD4	1.82185	0.0104944	Up	152.22	10	10	7	10	2780.4	3783.8	3837.7	6866.9	5981.3	7501.7	0.567352	0.77287	0.780075	1.29367	1.10367
O60941	DTNB	6.72305	3.58335e-05	Up	71.355	12	4	2	4	0	146.02	139.71	1056.8	990.83	1050.6		0.225868	0.215059	1.50772	1.38454
O60942	RNGTT	0.261955	0.00283005	Down	68.556	20.6	9	9	9	23060	28486	24764	7608.5	9492.4	4558.2	1.47702	1.82638	1.58004	0.44993	0.549794
O75044	SRGAP2	1.56575	0.00582183	Up	120.87	42.5	31	17	31	25468	25752	27160	45789	50362	36332	0.757897	0.767113	0.805128	1.25804	1.35524
O75110	ATP9A	2.42395	0.0459274	Up	118.58	15	11	11	11	4132.5	1743.5	5565.4	10254	10054	9533.2	0.628147	0.265279	0.842685	1.439	1.38193
O75147	OBSL1	0.203457	0.00256827	Down	206.94	5.9	7	7	7	2196.9	1501.9	1343	517.07	291.77	296.45	2.24262	1.53469	1.36566	0.48732	0.26933
O75153	CLUH	0.646919	0.00135389	Down	146.67	23.3	20	20	20	9811.6	9946.8	10026	6213.2	7396.5	7128.5	1.21862	1.23665	1.24045	0.712466	0.830718
O75170	PPP6R2	2.40116	0.0124273	Up	104.94	19.2	12	12	12	3237.8	3268.3	5175.4	8117.8	9598.9	12361	0.486534	0.491607	0.774689	1.12621	1.30431
O75179	ANKRD17	0.590462	0.0125277	Down	274.25	9.1	16	10	10	3028.2	2530.2	2393.3	1734.6	1419	1887	1.46256	1.22326	1.15145	0.773478	0.61974
O75312	ZPR1	0.56453	0.020463	Down	50.925	22	7	7	7	9016.9	12048	13435	6695.3	6146.9	8057.2	1.02134	1.36603	1.5159	0.700165	0.6296
O75323	NIPSNAP2	1.54077	0.0297858	Up	33.742	35	10	9	10	72770	69509	48953	103230	118510	96082	0.897024	0.857681	0.601106	1.17483	1.321
O75348	ATP6V1G1	2.13842	0.000189691	Up	13.757	54.2	5	5	5	51569	53519	52578	109890	136320	117100	0.621136	0.645266	0.630844	1.22201	1.48476
O75368	SH3BGRL	1.72786	0.0161558	Up	12.774	75.4	8	8	8	119400	183980	125440	250650	276730	270290	0.61088	0.942227	0.639305	1.18396	1.28028
O75369	FLNB	0.631178	0.000476901	Down	278.16	62.8	111	101	104	174230	168100	192050	119690	129570	114120	1.21781	1.17613	1.33718	0.772382	0.81895
O75419	CDC45	0.547355	4.68058e-05	Down	65.568	19.4	8	8	8	7629.8	7718.5	7725.6	4499	4426.3	4659.8	1.30601	1.32252	1.31731	0.711001	0.685131
O75436	VPS26A	0.466441	0.00225961	Down	38.169	45.3	13	12	13	176990	158350	187460	77864	81392	102470	1.41565	1.26783	1.49361	0.574995	0.588691
O75521	ECI2	1.5857	0.00100054	Up	43.585	38.1	12	12	12	28587	25816	28287	45986	52434	42948	0.800615	0.723731	0.789155	1.18905	1.3279
O75582	RPS6KA5	1.65113	0.0350959	Up	89.864	7.7	4	3	3	435.88	0	336.7	796.73	649.41	613.55	0.804761		0.619246	1.35809	1.08422
O75600	GCAT	1.69488	0.00289893	Up	45.285	24.1	7	7	7	14103	15082	18579	29726	29307	28110	0.655983	0.70222	0.860842	1.27655	1.23268
O75628	REM1	2.68456	0.0466761	Up	32.947	20.8	4	4	4	4161.4	4960.9	1482.4	11355	11106	8294	0.631361	0.753411	0.224039	1.59054	1.52368
O75691	UTP20	0.622436	5.24489e-05	Down	318.38	20.1	39	39	39	9253.9	9460	9225.4	6567.4	6331	5834.5	1.24418	1.27316	1.23556	0.815211	0.76971
O75717	WDHD1	0.650412	0.0305903	Down	125.97	22.4	18	18	18	13081	14265	14836	10472	11912	7277.9	1.14253	1.24718	1.29081	0.844451	0.940823
O75794	CDC123	0.471093	0.00105149	Down	39.134	10.7	3	3	3	5740.1	6000.5	6721.2	3268.1	3528.3	2590.4	1.2934	1.35342	1.50862	0.679871	0.718911
O75815	BCAR3	2.30822	0.0115802	Up	92.565	5.8	3	3	3	553.81	330.67	617.19	1226.3	1186.9	1311.9	0.66488	0.397384	0.73811	1.35925	1.28853
O75874	IDH1	1.558	0.014786	Up	46.659	60.4	19	19	19	125300	116400	94487	187950	171230	203710	0.87452	0.813214	0.656918	1.2111	1.08068
O75976	CPD	1.78736	0.00897661	Up	152.93	20.5	21	21	21	8882.8	6982.3	7066.5	13715	13309	16977	0.832775	0.655254	0.659937	1.18711	1.12829
O76054	SEC14L2	0.612158	0.00224594	Down	46.145	50.1	14	14	14	97674	78971	96597	58664	61640	59732	1.35217	1.09434	1.33209	0.749794	0.771634
O94804	STK10	1.5817	0.000186783	Up	112.13	23	16	15	15	18284	17626	16459	29367	30246	29555	0.810619	0.782226	0.726891	1.20205	1.21258
O94832	MYO1D	2.37849	0.00274687	Up	116.2	8.6	6	6	6	421.88	512.06	419.19	1338.7	1247.4	889.75	0.548213	0.666061	0.542614	1.60606	1.46576
O94875	SORBS2	3.21056	0.0017605	Up	124.11	14.5	12	12	12	2716.7	1623.4	1762.7	7286.8	7052	6760.4	0.626695	0.374864	0.405054	1.55192	1.47104
O94880	PHF14	1.57674	0.0298538	Up	106.99	15.8	13	13	13	6945.4	5862.2	8536.3	10990	11283	13852	0.758368	0.640732	0.92848	1.1079	1.11405
O94887	FARP2	2.08685	0.00702518	Up	119.89	11.4	7	7	7	954.63	588.81	772.78	1917.6	1687.1	1600.8	0.796404	0.491707	0.642206	1.47698	1.27273
O94901	SUN1	1.67518	0.0145179	Up	87.109	38.1	19	19	19	16067	15775	15553	35917	25720	23922	0.758314	0.745275	0.731221	1.56507	1.0977
O94952	FBXO21	1.83587	0.0475678	Up	72.269	5.4	2	2	2	175.7	244.41	256.49	382.63	0	495.02	0.591133	0.823125	0.859615	1.18853
O95168	NDUFB4	2.0777	0.00926307	Up	15.208	41.1	5	5	5	52416	38841	39033	118820	97204	76115	0.77862	0.577544	0.577582	1.62956	1.3057
O95235	KIF20A	0.131779	0.000277177	Down	100.28	25.3	17	17	17	12410	13236	10693	1401.6	2354.4	1422.6	1.87566	2.0025	1.60992	0.195581	0.321782
O95239	KIF4A	0.475274	5.08824e-06	Down	139.88	34.8	30	29	30	28393	28195	28972	15236	14435	14106	1.37754	1.3693	1.4002	0.682469	0.633297
O95363	FARS2	1.84529	0.0397187	Up	52.356	12.9	5	5	5	2149.7	2184.1	1991.8	3451.7	6037.1	3150.7	0.711276	0.723379	0.656487	1.05442	1.80629
O95373	IPO7	0.660602	0.00159299	Down	119.52	34.3	28	27	28	76520	68711	65511	52340	51705	45976	1.33097	1.19634	1.13508	0.840517	0.813249
O95396	MOCS3	0.590024	0.00107899	Down	49.669	16.1	5	5	5	6635.5	5735.6	5976.8	3912.8	3673.8	4053.6	1.38848	1.20138	1.24582	0.755916	0.695152
O95429	BAG4	1.7383	0.0389565	Up	49.593	9.2	3	3	3	3966.6	2030.6	2875	5848.7	5507.8	5250.2	0.976907	0.500602	0.705331	1.32988	1.22662
O95453	PARN	0.384046	0.0245948	Down	73.45	15.6	10	10	10	24150	11739	26213	8738	9151.7	7805.3	1.72605	0.839847	1.86626	0.57659	0.591473
O95478	NSA2	0.656356	0.0141154	Down	30.065	20.4	5	5	5	23929	26833	25215	17146	15707	20669	1.15951	1.30152	1.21711	0.767063	0.68824
O95479	H6PD	1.82655	0.00876831	Up	88.892	32.5	18	18	18	9018	10240	9219.7	20521	21547	14142	0.668199	0.759501	0.680506	1.40382	1.44371
O95486	SEC24A	0.531289	0.00055871	Down	119.75	25	20	19	20	36486	41145	38920	21963	25072	19757	1.24876	1.40962	1.32692	0.694004	0.775957
O95671	ASMTL	2.42516	0.00976421	Up	68.856	15.6	6	6	6	1723.2	1579.1	1217.4	4267.2	4850.4	2744.6	0.660065	0.605472	0.46452	1.50908	1.68007
O95674	CDS2	1.69424	0.0238713	Up	51.417	23.6	7	7	7	41221	41670	31123	75765	79827	53165	0.801382	0.810919	0.60273	1.35991	1.40336
O95757	HSPA4L	0.626284	0.000284848	Down	94.511	45.6	27	24	24	27956	25831	29478	18547	18973	18605	1.25852	1.16401	1.32191	0.770862	0.772356
O95801	TTC4	0.555857	0.0352438	Down	44.678	28.2	8	8	8	15998	11029	16751	6855.7	8707.1	10551	1.43633	0.991194	1.49813	0.568277	0.706904
O95865	DDAH2	2.18482	0.0294187	Up	29.644	38.9	7	7	7	5217.3	5831.9	4981.7	16014	14308	7595.8	0.606849	0.679013	0.577208	1.7197	1.50491
O95905	ECD	0.474382	0.000720218	Down	72.757	10.6	4	4	4	4849.3	4540.8	5308.9	2377.2	2358.2	2755.6	1.37132	1.28536	1.49549	0.620645	0.603027
O95926	SYF2	2.7533	0.0423681	Up	28.722	16.9	2	2	2	629.22	534.28	853.57	2846.5	1076.9	2030.7	0.495332	0.421013	0.669349	2.06883	0.766596
O96005	CLPTM1	0.369925	0.00551013	Down	76.096	22.4	8	8	8	29295	43323	25689	11166	13583	14366	1.33768	1.98021	1.16849	0.470735	0.560858
O96011	PEX11B	1.65407	0.00659739	Up	28.431	51	10	10	10	22980	23753	20749	36876	37213	45781	0.769675	0.796359	0.692269	1.1403	1.12707
P00374	DHFR	0.510999	0.000303656	Down	21.452	31	4	4	4	35957	38922	39379	19345	23488	20084	1.27349	1.37988	1.38931	0.632559	0.752241
P00390	GSR	0.547063	0.000146121	Down	56.256	60.7	20	20	20	304730	308570	284260	188330	171750	168590	1.34073	1.35898	1.24584	0.765006	0.683314
P00558	PGK1	0.585033	1.2508e-05	Down	44.614	76.7	31	25	31	2583400	2615400	2601100	1586300	1686500	1639100	1.27526	1.29235	1.27904	0.722958	0.752822
P01023	A2M	1.88907	0.00771793	Up	163.29	29.2	27	24	27	4996	6803.4	4790.4	10761	13099	9961.5	0.621885	0.847709	0.593991	1.23669	1.47443
P01137	TGFB1	0.640787	0.00416297	Down	44.341	7.4	2	2	2	1982.2	1792.7	2060	1386	1338.5	0	1.21098	1.09631	1.25366	0.78176	0.739447
P02511	CRYAB	0.633453	0.0221773	Down	20.159	35.4	6	6	6	40249	55129	39205	29144	34895	27919	1.11487	1.52856	1.08176	0.74531	0.874036
P02786	TFRC	0.656943	0.00720724	Down	84.87	36.6	22	22	22	100530	101460	118880	72809	70861	82788	1.15256	1.16438	1.35768	0.770676	0.734637
P02787	TF	2.03839	0.0144075	Up	77.049	36.1	19	19	19	11370	13939	7920.7	26919	25155	20996	0.671188	0.823661	0.465765	1.46711	1.34278
P04066	FUCA1	1.50257	0.00183578	Up	53.688	14.6	5	5	5	9894.9	10536	9031.2	15226	16095	16316	0.805337	0.858371	0.732204	1.14412	1.18455
P04075	ALDOA	0.575106	0.000274934	Down	39.42	86.3	31	26	31	3150700	3343700	3539600	2161100	1989600	2058000	1.21721	1.29306	1.36217	0.770817	0.695057
P04424	ASL	1.78563	0.0144226	Up	51.657	20.3	6	6	6	6193.5	8081.8	5802	10594	14071	13913	0.662589	0.865465	0.61831	1.04638	1.36123
P04818	TYMS	0.216322	0.000110037	Down	35.716	47.9	10	10	10	100200	109130	105450	25074	28955	19529	1.6191	1.76516	1.69735	0.374066	0.423084
P05023	ATP1A1	0.656417	8.14641e-05	Down	112.89	47.5	43	30	43	604770	627160	580820	437380	431300	412620	1.22653	1.27321	1.17341	0.818967	0.79098
P05106	ITGB3	1.6785	0.0012384	Up	87.057	51.3	29	29	29	91874	100120	94227	191930	174150	151770	0.716991	0.782123	0.732515	1.38288	1.22897
P05165	PCCA	2.38461	0.00194727	Up	80.058	14.6	7	7	7	1278.3	1562.9	1761.2	3551.7	3822.5	4414.9	0.489361	0.59891	0.671623	1.25531	1.32325
P06241	FYN	2.16657	0.00970795	Up	60.761	10.1	4	2	2	351.3	427.75	512.7	954.33	1282	788.55	0.51068	0.622435	0.742428	1.28082	1.68522
P06280	GLA	1.52109	0.000595224	Up	48.766	29.1	8	8	8	18939	18429	16841	30496	30888	27470	0.830702	0.809139	0.735828	1.23495	1.22511
P06493	CDK1	0.633517	0.00758123	Down	34.095	71	17	15	17	191410	194650	237110	139830	162220	123820	1.14495	1.1655	1.41284	0.772223	0.877456
P06744	GPI	0.64667	9.39315e-05	Down	63.146	52.7	20	14	20	821860	859560	875510	580640	599520	599190	1.18931	1.24511	1.26206	0.775755	0.784512
P06756	ITGAV	1.53454	0.000288465	Up	116.04	37.4	29	29	29	75589	81552	79195	134070	137690	119110	0.756248	0.81672	0.789266	1.23839	1.24568
P06865	HEXA	1.95249	5.9071e-06	Up	60.702	24.4	11	11	11	48835	48468	49010	107410	102880	97350	0.67505	0.670645	0.674854	1.37078	1.28598
P07093	SERPINE2	0.619855	0.00169985	Down	44.002	48	17	17	17	169320	180920	176760	127380	124540	100410	1.20829	1.29236	1.25652	0.839236	0.803656
P07108	DBI	1.9668	0.00104239	Up	10.044	50.6	5	5	5	755750	868210	929660	1635500	1886500	1881400	0.595996	0.685367	0.730314	1.19079	1.3453
P07203	GPX1	0.556986	0.000132933	Down	22.088	68.5	13	13	13	267150	259560	277260	166870	171230	144610	1.30287	1.26711	1.34695	0.75135	0.755131
P07902	GALT	3.13371	0.00657645	Up	43.363	16.4	4	4	4	2610	1265.2	1515.3	5761.1	7111.4	5356.6	0.6934	0.336461	0.401016	1.41308	1.70842
P07947	YES1	0.37562	0.0032613	Down	60.801	18	6	4	4	3065.6	3382.2	3590	990.74	1683.5	1388.6	1.36424	1.50664	1.59144	0.407057	0.677466
P08133	ANXA6	1.85964	3.00908e-05	Up	75.872	49.5	29	29	29	109600	105080	107050	210060	214220	219430	0.712362	0.683665	0.693102	1.26053	1.25906
P08138	NGFR	0.10278	0.000245896	Down	45.183	33.7	7	7	7	38822	51056	55229	5865.3	3984.1	6141.3	1.51218	1.9907	2.14296	0.210929	0.140331
P08174	CD55	2.88073	0.00127056	Up	41.4	35.2	9	9	9	13958	14154	14622	49260	51175	32618	0.498255	0.505756	0.519943	1.62346	1.6519
P08195	SLC3A2	0.530917	0.00217043	Down	67.993	47.9	27	27	27	411370	385570	441810	239360	206930	259940	1.32719	1.24519	1.41989	0.71297	0.6037
P08236	GUSB	2.35851	0.000251664	Up	74.731	34.1	15	15	15	23290	24986	23948	62899	68917	52007	0.570776	0.612951	0.584636	1.42318	1.52728
P08582	MELTF	2.06003	0.000256972	Up	80.214	50.9	22	22	22	20113	17585	18852	44763	43705	37114	0.692957	0.606464	0.647004	1.42386	1.36163
P09417	QDPR	1.67205	7.93882e-05	Up	25.789	39.8	6	6	6	38378	39907	36908	70023	68265	68998	0.746787	0.777314	0.71541	1.25798	1.20118
P09471	GNAO1	1.76793	0.0347735	Up	40.05	37.6	10	8	8	14792	25333	18520	43878	31626	36025	0.545443	0.935066	0.680274	1.49379	1.05454
P09525	ANXA4	2.57621	0.000966471	Up	35.882	39.5	10	10	10	39557	46523	41095	130560	98734	122750	0.51797	0.609793	0.536032	1.57838	1.16908
P09884	POLA1	0.217991	0.0191505	Down	165.91	3.9	4	4	4	474.27	990.79	485.17	176.52	215.64	69.953	1.23368	2.57983	1.25716	0.423925	0.507228
P09914	IFIT1	0.540083	0.0256885	Down	55.36	14.2	4	4	4	3069.7	3835.5	5499.8	2343.1	2468	2397.5	0.982097	1.22833	1.75277	0.692099	0.714005
P0CG12	DERPC	0.024354	0.000160952	Down	51.391	11.1	3	3	3	44648	42205	42432	1407.2	626.91	1336.5	2.11199	1.99842	1.99942	0.0614561	0.0268159
P10071	GLI3	2.52535	0.00305407	Up	169.86	4.5	4	4	4	255.89	390.02	274.23	885.92	747.6	864.88	0.469708	0.71663	0.50143	1.50137	1.24091
P10253	GAA	2.11428	0.000593451	Up	105.32	27	18	18	18	47110	45430	39589	110580	101780	88785	0.682285	0.658611	0.571147	1.47859	1.33295
P10606	COX5B	1.57718	0.00675606	Up	13.696	49.6	5	5	5	29205	24517	32291	52565	49689	43908	0.789328	0.663286	0.869364	1.31164	1.21439
P10619	CTSA	1.7595	0.0013355	Up	54.465	26	10	10	10	102190	88677	87732	187690	162990	176610	0.795699	0.691169	0.680485	1.34928	1.14762
P10620	MGST1	2.71472	0.00805968	Up	17.598	27.1	4	4	4	10047	8105.8	0	23558	24473	31411	0.538324	0.434747		1.16537	1.18575
P11137	MAP2	2.73873	0.000268057	Up	199.52	44.4	53	53	53	16718	21226	17945	53220	61337	50484	0.474838	0.603479	0.50772	1.39558	1.57536
P11166	SLC2A1	0.145122	4.07718e-06	Down	54.083	14	8	8	8	91620	89089	91977	13006	14394	15156	1.82374	1.77512	1.82377	0.23902	0.25909
P11182	DBT	1.53911	0.00166115	Up	53.486	22	8	8	8	9666.7	10047	8605.5	14946	16998	15021	0.805731	0.838265	0.71451	1.15015	1.28117
P11310	ACADM	1.54683	0.00046506	Up	46.588	28.5	8	8	8	33014	28605	30743	52239	52143	49455	0.841448	0.729801	0.780541	1.22926	1.20177
P11388	TOP2A	0.400721	0.000185518	Down	174.38	35.3	47	36	47	72495	75823	69167	29657	36258	28104	1.46036	1.52892	1.38794	0.551567	0.66047
P11802	CDK4	0.560062	0.00262401	Down	33.729	31	7	6	6	18251	16949	17651	10046	9656.3	12079	1.35321	1.25793	1.30367	0.687688	0.647422
P12107	COL11A1	0.627927	0.00142465	Down	181.06	12.8	15	15	15	12567	14309	12010	8996.9	8560.6	8721.6	1.21013	1.37925	1.15203	0.799857	0.745422
P12109	COL6A1	1.58934	0.0233922	Up	108.53	17.4	11	11	11	11004	9717.6	8174	17950	18567	13086	0.879639	0.777581	0.650891	1.32476	1.34212
P12277	CKB	0.391329	0.0446503	Down	42.644	32.5	7	7	7	11358	7440.9	9168.1	2484.5	7045.6	2369.4	1.78776	1.17237	1.4375	0.361049	1.00282
P12931	SRC	1.81968	0.00247387	Up	59.834	30.2	11	9	11	16508	12970	12606	28936	27705	25848	0.831546	0.65398	0.632542	1.3457	1.26197
P13591	NCAM1	1.72406	0.0412801	Up	94.573	11.9	7	7	7	2874.6	3136.1	3980.5	6970.6	7324.4	4330	0.630349	0.688377	0.869484	1.41121	1.45236
P13674	P4HA1	0.409199	7.48315e-05	Down	61.049	55.8	24	24	24	232140	249290	216010	104810	109660	93196	1.44928	1.55791	1.34338	0.604123	0.619084
P13716	ALAD	1.53893	0.000704064	Up	36.294	41.5	12	12	12	31253	32503	31603	49638	52761	55437	0.774555	0.806338	0.780205	1.13578	1.18242
P13796	LCP1	0.433762	0.00230229	Down	70.288	28.4	13	8	8	6899.8	5818.7	6979	3054.5	2578	3534.2	1.5	1.26624	1.51137	0.613077	0.5068
P14209	CD99	2.68663	0.0011398	Up	18.848	24.3	2	2	2	33650	33615	40711	97953	128440	86883	0.501255	0.501233	0.604095	1.34713	1.7301
P14384	CPM	6.94839	0.0018322	Up	50.513	14	3	3	3	1173.2	954.81	2206	9556.7	9986	12752	0.200986	0.163736	0.376461	1.51154	1.54697
P14635	CCNB1	0.281004	0.00251772	Down	48.337	13.2	5	4	5	13392	14058	11111	3045.8	3370.1	5189.3	1.67514	1.7602	1.38445	0.351743	0.381193
P14854	COX6B1	1.66887	0.00365874	Up	10.192	33.7	2	2	2	15859	16913	14990	24713	30476	30568	0.74533	0.795658	0.701769	1.0723	1.29517
P15104	GLUL	14.841	7.93353e-05	Up	42.064	39.7	11	11	11	3705.4	6399.4	4245.9	77342	76620	75350	0.0954249	0.164968	0.108922	1.83891	1.78429
P15289	ARSA	2.75979	0.00972079	Up	53.588	27.6	7	7	7	10306	11070	5496.1	27812	28608	23592	0.605052	0.650554	0.321423	1.50749	1.51875
P16035	TIMP2	0.19936	0.00055922	Down	24.399	21.4	4	4	4	51151	38017	42915	8692.8	12399	7383.6	1.99911	1.48728	1.67075	0.313662	0.438194
P16083	NQO2	1.62364	0.00120025	Up	25.918	34.2	5	5	5	12584	12029	14405	24021	22344	21828	0.736538	0.704756	0.839865	1.29804	1.18259
P16219	ACADS	2.18434	0.0213811	Up	44.297	26.2	7	7	7	6191.8	5496.2	5273.9	16772	14877	8440.2	0.681034	0.605128	0.577835	1.70316	1.47967
P16298	PPP3CB	2.67907	0.0040483	Up	59.024	20.2	8	4	4	729.99	0	554.9	1745.1	2102.9	1715.2	0.557419		0.422085	1.23028	1.45205
P16949	STMN1	1.55436	0.0128265	Up	17.302	61.7	12	10	12	552840	582610	722250	993200	1203300	918160	0.697674	0.735977	0.907948	1.1572	1.37317
P16989	YBX3	0.375	0.00833852	Down	40.089	62.9	13	9	9	70499	128900	124170	43280	45349	42032	0.973919	1.78248	1.70874	0.552009	0.566507
P17026	ZNF22	1.78885	0.0277552	Up	25.915	15.6	3	2	3	3412.4	3421.4	3483.8	7692.4	7767.1	4505.1	0.707112	0.709684	0.71912	1.47167	1.45541
P17029	ZKSCAN1	1.86544	0.00317811	Up	63.629	28.4	10	10	10	5499.2	5684.8	6873.3	13225	12978	10132	0.634421	0.656488	0.789885	1.40862	1.35389
P17480	UBTF	0.588835	0.00325664	Down	89.405	19.4	13	13	13	32636	31350	28432	21617	20770	16329	1.35503	1.30294	1.17593	0.828644	0.779808
P17677	GAP43	0.076685	0.00341184	Down	24.802	44.1	6	6	6	18848	19182	17984	1389.7	594.64	2580.8	1.95235	1.98893	1.85566	0.132902	0.0556986
P17813	ENG	0.492582	0.0190149	Down	70.577	6.7	3	3	3	5443.1	5309.1	5860.6	3263.8	3719	1878.4	1.3408	1.3091	1.43807	0.742269	0.828404
P18077	RPL35A	0.534737	0.00877532	Down	12.538	46.4	6	6	6	262720	324090	225060	154020	181540	133160	1.28736	1.58966	1.09856	0.69679	0.804406
P18084	ITGB5	1.52697	0.0260156	Up	88.053	34.8	20	20	20	16179	17898	22639	33154	34527	25764	0.676099	0.74868	0.942401	1.27913	1.30471
P18858	LIG1	0.616553	0.00121142	Down	101.73	20.6	13	13	13	8607.2	9357.4	9384.1	6547.6	6341	5291.8	1.18628	1.29097	1.28837	0.833159	0.790282
P19021	PAM	1.58965	0.00638504	Up	108.33	21.8	15	15	15	6407.9	7709.5	7258.3	12434	13897	10342	0.69269	0.834224	0.781589	1.24095	1.35844
P19174	PLCG1	1.52814	0.0188995	Up	148.53	26.1	23	23	23	12571	12436	16406	25984	22064	20123	0.719844	0.712824	0.935818	1.37371	1.14248
P19474	TRIM21	2.39505	0.00308775	Up	54.169	9.9	4	4	4	1887.8	1276	1832.3	3821.2	4737.5	4324.4	0.662557	0.448282	0.640596	1.23819	1.50354
P19971	TYMP	0.14043	0.000136671	Down	49.955	7.3	3	3	3	5738	4145.9	4989.1	865.35	793.56	595.34	2.10227	1.52048	1.82083	0.292711	0.262909
P20248	CCNA2	0.334592	0.00298759	Down	48.55	9	3	3	3	2856.6	2589.5	2965.9	707.57	1253.9	1070.1	1.5664	1.42136	1.62006	0.358214	0.621748
P20839	IMPDH1	0.637335	0.0136979	Down	55.405	32.5	12	12	12	20907	21361	24116	16637	12626	16175	1.17322	1.19989	1.34807	0.861951	0.640695
P20936	RASA1	1.93466	0.0216259	Up	116.4	21.6	13	13	13	2085.8	3399.8	2293.3	5084.7	6720.5	4457.3	0.544413	0.888265	0.596262	1.22529	1.58619
P21397	MAOA	3.93918	0.00213226	Up	59.681	10.4	3	3	3	179.53	332.74	296.83	1162.3	1287.7	988.59	0.265216	0.492041	0.436808	1.58526	1.72018
P21926	CD9	1.80345	0.00527583	Up	25.416	15.4	2	2	2	42678	31178	41841	69633	81582	73489	0.786736	0.575316	0.768329	1.18511	1.35993
P21953	BCKDHB	1.54044	0.0229685	Up	43.122	36.2	7	7	7	11856	14978	16922	22823	28127	21747	0.638856	0.807889	0.908316	1.13542	1.37052
P21980	TGM2	0.097204	5.0819e-05	Down	77.328	29.3	14	14	14	34613	35801	32200	4143.7	3948.7	2683.9	1.91549	1.98321	1.77507	0.211713	0.197602
P22033	MMUT	1.622	0.0148211	Up	83.134	28.7	14	14	14	13382	20048	15038	28095	29725	26881	0.63057	0.94562	0.705867	1.22225	1.26658
P22694	PRKACB	0.539874	0.0012977	Down	40.622	41	11	4	4	25718	25147	20896	13391	15312	13059	1.42157	1.3914	1.15058	0.683382	0.765352
P22830	FECH	1.64649	9.48263e-05	Up	47.862	36.4	11	11	11	16626	17055	15800	28926	29234	29514	0.760662	0.781068	0.720081	1.22183	1.20946
P23229	ITGA6	0.586141	0.0276673	Down	126.6	34.2	28	28	28	75433	73418	87325	65337	39253	44350	1.22909	1.19746	1.41737	0.982884	0.578355
P23297	S100A1	1.98912	0.00206301	Up	10.546	38.3	2	2	2	817740	904880	769540	2025700	1853200	1469700	0.654444	0.724906	0.613492	1.49676	1.34115
P23471	PTPRZ1	4.68845	0.009595	Up	254.58	9.2	13	13	13	1990.5	862.7	2387.1	8513.2	11526	6525.4	0.392721	0.170378	0.469151	1.55072	2.05635
P23497	SP100	1.56086	0.035657	Up	100.42	20.7	14	12	12	6866.1	8762.6	8477.6	10631	14704	15122	0.667329	0.852503	0.820773	0.953944	1.2923
P23634	ATP2B4	2.27797	8.77589e-05	Up	137.92	27.4	25	16	25	20515	23026	20901	49587	57308	51246	0.578356	0.649793	0.586963	1.29066	1.46095
P23921	RRM1	0.578904	0.00252791	Down	90.069	46.5	26	26	26	85074	82157	87897	46822	62807	49638	1.28824	1.24531	1.32585	0.654591	0.860016
P24557	TBXAS1	1.61334	0.0198078	Up	60.518	20.6	7	7	7	5008.1	5580.6	4648	8958.5	10729	6882.4	0.751699	0.838465	0.694956	1.24144	1.45622
P24941	CDK2	0.595274	0.010393	Down	33.929	58.1	12	10	10	66232	65153	47733	39380	40534	35035	1.41331	1.39167	1.01463	0.775826	0.782143
P25189	MPZ	0.41052	0.0362911	Down	27.554	12.5	3	3	3	0	8683.6	10963	2996.4	5772	4273.5		1.3905	1.74698	0.442546	0.834955
P26358	DNMT1	0.481462	0.000861604	Down	183.16	30.1	34	34	34	36243	38276	31407	16467	19452	18975	1.41416	1.49498	1.22074	0.593211	0.686337
P27658	COL8A1	2.24456	2.87831e-05	Up	73.363	9.4	6	6	6	8585.9	9292.7	8662.6	21623	20829	21643	0.594429	0.644005	0.597424	1.38213	1.30401
P28072	PSMB6	0.622906	0.00779642	Down	25.357	32.2	4	4	4	86946	69251	85252	58088	48675	54934	1.35333	1.07898	1.32184	0.834754	0.685104
P28161	GSTM2	2.17568	0.0160282	Up	25.744	46.3	8	5	7	3451.8	5531.2	6299.6	11864	14063	9963.6	0.423271	0.678931	0.769496	1.34315	1.55937
P28289	TMOD1	4.02125	0.0029608	Up	40.569	13.9	4	4	4	510.47	619.31	348.96	1612.3	2527.1	2266.3	0.40627	0.493385	0.276656	1.1847	1.81872
P28347	TEAD1	1.59522	0.00184256	Up	47.945	30	8	8	8	14880	16019	16387	29878	27760	23678	0.726057	0.782414	0.796503	1.34598	1.22486
P29317	EPHA2	0.484478	9.38106e-05	Down	108.27	25.2	17	17	17	25208	25164	27854	14473	13193	13126	1.32905	1.32805	1.46289	0.704499	0.62899
P29320	EPHA3	0.496157	0.0210603	Down	110.13	8.6	5	4	5	1677	2135.7	2287	760.82	1190.4	1299.6	1.12542	1.43467	1.52885	0.471391	0.722388
P29966	MARCKS	0.647044	0.0439283	Down	31.554	33.7	6	6	6	135980	194030	138400	103690	97149	124590	1.07488	1.53527	1.08978	0.756727	0.694415
P30291	WEE1	0.00976273	0.00442657	Down	71.597	4	2	2	2	11918	10957	39026	0	290.83	145.17	0.999751	0.920054	3.26109		0.022061
P30711	GSTT1	2.096	4.88381e-05	Up	27.335	34.2	5	5	5	14703	15155	15867	34265	37501	31541	0.619073	0.638741	0.665505	1.33201	1.42783
P31321	PRKAR1B	0.602064	0.000871771	Down	43.072	18.9	7	4	4	11347	12122	10942	8084.9	7636.9	6611	1.25481	1.34185	1.20535	0.82545	0.763681
P31350	RRM2	0.366815	0.000295653	Down	44.877	44.5	13	12	13	136650	130000	117570	47411	47688	56324	1.60085	1.52446	1.37201	0.512789	0.505181
P31689	DNAJA1	0.556435	0.00039876	Down	44.868	44.8	13	13	13	167140	163250	141680	95669	95561	91628	1.38928	1.3583	1.17311	0.734176	0.718271
P31937	HIBADH	1.78729	6.6495e-06	Up	35.329	47.3	11	11	11	196380	188540	185750	370510	370320	357290	0.738433	0.70966	0.695766	1.28627	1.25918
P32121	ARRB2	2.34099	0.0336967	Up	46.105	11	3	3	3	603.72	1368.4	741.67	1851	2988.8	2024.1	0.39554	0.897431	0.484045	1.11964	1.77072
Q14409	GK3P	3.48849	0.00436214	Up	60.597	5.2	2	2	2	0	240.28	183.52	879.7	882.37	632.03		0.446334	0.339244	1.50717	1.48067
P32456	GBP2	2.35593	0.00781506	Up	67.208	27.2	13	9	13	19385	19227	21807	62006	56913	34968	0.567606	0.563542	0.636059	1.67623	1.50692
P33552	CKS2	0.276186	0.00685428	Down	9.8602	24.1	2	2	2	23537	12653	20969	4122.5	5887.1	6933.5	1.99313	1.07254	1.76882	0.322303	0.4508
P33981	TTK	0.120597	0.000612436	Down	97.071	9.3	4	4	4	1696.3	2021.1	2487.6	270.62	361.77	177.99	1.51728	1.80961	2.21649	0.223482	0.292614
P34947	GRK5	5.67771	0.0420211	Up	67.786	8	3	2	3	308.82	145.12	75.871	423.99	1865.9	969.88	0.511364	0.240539	0.125147	0.648185	2.7939
P35052	GPC1	0.138628	0.000262188	Down	61.68	17.2	6	6	6	5176	6134.8	5843.7	1053.1	917.59	599.34	1.64666	1.95363	1.8519	0.309313	0.26397
P35270	SPR	1.57694	0.00324854	Up	28.048	33.7	6	6	6	32604	39954	32015	58109	60963	58490	0.725153	0.889512	0.709304	1.19322	1.22609
P35580	MYH10	1.61191	0.00015694	Up	229	50.9	94	74	79	109760	120020	110440	201960	195040	193320	0.740158	0.810153	0.741869	1.25738	1.18933
P35613	BSG	0.553213	0.000292355	Down	42.2	27.5	7	7	7	151150	132730	147610	88970	90329	77963	1.37709	1.21047	1.33964	0.748368	0.744179
P35625	TIMP3	0.410371	0.0014162	Down	24.145	50.7	9	9	9	153500	139720	150650	56018	82405	58216	1.50383	1.37019	1.47021	0.506684	0.730031
P35712	SOX6	1.64817	0.00076969	Up	91.92	11.1	8	5	5	1060.2	1082	1150.7	2025.8	1810.4	1999.5	0.728785	0.744512	0.787941	1.28566	1.12534
P35754	GLRX	0.481558	0.000242773	Down	11.776	31.1	3	3	3	160300	136110	144520	71437	81232	75957	1.50232	1.27689	1.3492	0.618117	0.68842
P36952	SERPINB5	0.276693	0.002805	Down	42.1	23.5	6	6	6	9863.5	12225	14098	2573.1	3710.4	4460.1	1.31885	1.63624	1.87777	0.317643	0.448624
P36969	GPX4	0.496849	0.000636516	Down	22.174	28.4	5	5	5	40668	39253	41570	24917	20188	19890	1.36843	1.32213	1.39338	0.774077	0.614271
P37268	FDFT1	0.488653	0.0261228	Down	48.115	34.5	10	10	10	11883	22057	19235	8400.2	9299.3	10230	0.919384	1.70825	1.48246	0.600039	0.650607
P40222	TXLNA	0.624497	0.00332209	Down	61.89	40.8	15	15	15	80363	86155	79484	53950	50376	60714	1.22683	1.31657	1.20873	0.760396	0.695426
P40424	PBX1	7.6738	1.99075e-06	Up	46.625	10.2	3	2	3	520.5	467.66	505.44	4419.9	4186.2	3743.6	0.235937	0.212197	0.228226	1.84973	1.71591
P41226	UBA7	0.228783	0.000186698	Down	111.69	2.4	2	2	2	1428.8	1215.4	1197.4	378.45	280.95	286.88	1.87259	1.5945	1.56326	0.457931	0.332965
P41236	PPP1R2	2.27736	0.0494921	Up	23.015	42.4	7	7	7	10465	26844	25677	42851	61308	50425	0.301825	0.774991	0.737702	1.14103	1.59894
P41567	EIF1	0.656593	0.00220122	Down	12.732	55.8	9	4	9	585170	621640	569080	386670	419340	447900	1.21195	1.28876	1.17407	0.739369	0.785354
P42694	HELZ	1.93646	0.00981214	Up	218.97	9.6	12	12	12	902.38	1154.8	1123.1	2030.5	2816	1808.3	0.575741	0.737526	0.7138	1.19608	1.62468
P42695	NCAPD3	0.120191	0.000210727	Down	168.89	21.6	24	24	24	89929	91092	91637	8486.5	15395	11472	1.8321	1.85764	1.85969	0.159623	0.283613
P42785	PRCP	1.57319	0.00785188	Up	55.799	21.4	8	8	8	28310	36919	31506	55496	60560	48100	0.68092	0.888873	0.754866	1.23236	1.31716
P42892	ECE1	0.617531	0.00445832	Down	87.163	33.6	20	20	20	53118	66163	68968	41390	44365	39477	1.06328	1.32572	1.37522	0.764925	0.80305
P43007	SLC1A4	0.626224	0.00166056	Down	55.722	20.5	7	7	7	159890	147070	156040	115470	105830	91238	1.2937	1.19116	1.25768	0.862583	0.774317
P43121	MCAM	2.27169	0.00115552	Up	71.607	33.6	16	16	16	21396	25238	18153	50757	56733	51088	0.601081	0.709722	0.508006	1.31648	1.44123
P43155	CRAT	1.66222	0.00071822	Up	70.857	30.5	16	16	16	23483	22464	22007	41357	44802	35675	0.776427	0.743476	0.724816	1.26245	1.3395
P43355	MAGEA1	0.47505	0.00410365	Down	34.342	19.7	6	5	6	16928	15317	16143	7086.8	7465.6	10101	1.45429	1.3172	1.3815	0.562103	0.579974
P43360	MAGEA6	0.489299	0.00070944	Down	34.891	15.9	4	2	2	2590	3219.8	2932.6	1424.7	1595	1583.5	1.2178	1.51544	1.37357	0.618472	0.678166
P45954	ACADSB	1.56362	0.00840207	Up	47.485	24.1	7	7	7	10653	13004	13903	23254	20197	19776	0.663259	0.810441	0.862263	1.33668	1.13709
P45974	USP5	0.625843	7.62238e-05	Down	95.785	48.4	28	26	28	134260	125320	127960	88547	91583	81202	1.29838	1.21314	1.23268	0.790587	0.800883
P46013	MKI67	0.300948	0.0155902	Down	358.69	39.5	83	83	83	38412	42674	20512	10666	14945	7523.6	1.789	1.98948	0.951637	0.458631	0.629414
P46087	NOP2	0.461656	0.0173948	Down	89.301	18.3	12	12	12	31392	31366	19777	16628	13880	10632	1.59277	1.59304	0.999572	0.77892	0.636826
P46108	CRK	1.94874	0.010893	Up	33.83	30.9	7	7	7	12955	13809	19067	28859	30005	36996	0.573734	0.612165	0.841155	1.17998	1.20161
P47712	PLA2G4A	1.70604	0.0237268	Up	85.238	27.4	14	14	14	7699.1	10035	6911.9	16778	12523	15881	0.691872	0.902686	0.618733	1.39202	1.01763
P47895	ALDH1A3	1.5277	0.000916212	Up	56.108	69.9	32	30	32	510460	573420	534400	948820	899400	815420	0.748064	0.841169	0.780124	1.28375	1.19187
P48426	PIP4K2A	1.7726	0.00965078	Up	46.224	21.7	7	5	7	14294	14342	15943	25350	25279	34128	0.693506	0.696529	0.770524	1.13552	1.10906
P48634	PRRC2A	0.549022	0.0224907	Down	228.86	12.8	16	16	16	4658.8	4482.5	3741.1	1968.7	2380.9	3234.5	1.42839	1.37571	1.14259	0.557276	0.660101
P49005	POLD2	1.68825	0.0430935	Up	51.289	54.4	17	17	17	33001	24069	33543	63045	62843	39447	0.809079	0.590684	0.819192	1.42703	1.39322
P49454	CENPF	0.275154	0.000162966	Down	357.52	21.1	50	50	50	5833.5	5643.2	4888	1638.6	1866.3	1356.5	1.72455	1.66995	1.43945	0.447237	0.498913
P49588	AARS1	1.73586	0.00509451	Up	106.81	63.5	40	40	40	159460	141790	172900	284060	267710	331950	0.736901	0.655898	0.795926	1.21196	1.11872
P49589	CARS1	1.89855	0.000601822	Up	85.472	53.1	30	30	30	45638	46692	52858	103000	92075	101310	0.648544	0.664184	0.748245	1.35135	1.18318
P49642	PRIM1	0.299582	0.00309873	Down	49.901	26.7	7	7	7	6064.8	5529.1	6137.5	1629.1	2744.2	1379.8	1.62051	1.47884	1.6336	0.401884	0.663052
P49643	PRIM2	0.447623	0.000297659	Down	58.805	23.6	9	9	9	6740.5	6541	7161.3	2919.6	3419.2	3503.1	1.39664	1.35666	1.4781	0.558515	0.64064
P49753	ACOT2	1.57147	0.0106909	Up	53.218	38.3	10	10	10	14554	15954	11465	24474	24599	22013	0.80778	0.886366	0.633877	1.25411	1.2346
P49754	VPS41	1.8828	0.00652406	Up	98.565	15.5	10	10	10	2451.4	2137	3150.9	4752.2	5793	5146.1	0.656518	0.572888	0.840595	1.17502	1.40292
P49757	NUMB	2.21405	0.00834492	Up	70.803	16.9	7	6	7	3095.4	2633.5	3390.3	8602.6	8023.8	5190.4	0.627868	0.534709	0.68503	1.61102	1.47173
P50443	SLC26A2	1.76788	0.00503984	Up	81.661	31.1	16	16	16	47740	41605	55244	88555	85894	100150	0.714643	0.623427	0.823782	1.22388	1.1627
P50748	KNTC1	0.178974	0.0345165	Down	250.75	3.3	5	5	5	1766	439.31	493.13	230.32	116.72	171.82	3.44441	0.857686	0.958089	0.414739	0.205858
P50851	LRBA	1.60831	0.0120991	Up	319.1	8.2	16	16	16	1097.8	881.32	962.5	1940.4	1468.3	1678.8	0.857968	0.689468	0.749322	1.4001	1.03767
P51151	RAB9A	1.58474	0.00350171	Up	22.837	28.4	4	4	4	10859	12737	13420	22002	22463	18773	0.679679	0.798021	0.836732	1.27144	1.27139
P51512	MMP16	0.440168	0.000961091	Down	69.521	4.4	2	2	2	2640.4	2628.2	2109.4	1047.5	1288.3	1162.6	1.52335	1.51783	1.2123	0.557961	0.672117
P51589	CYP2J2	2.12731	0.0320269	Up	57.61	5.6	2	2	2	454.34	223.23	459.78	911.86	970.38	727.85	0.760785	0.374168	0.766922	1.4097	1.46933
P51606	RENBP	14.5609	0.000539062	Up	47.746	25.2	8	8	8	1644.9	1003.1	687.42	18868	14709	18615	0.185886	0.113471	0.0773839	1.96858	1.5031
P51687	SUOX	2.04616	0.0380326	Up	60.282	11.9	4	4	4	1187.7	1925.3	2791.7	4814.7	4389.5	3811.8	0.393899	0.63916	0.92229	1.47423	1.31641
P51688	SGSH	3.25117	0.000221764	Up	56.695	30.3	10	10	10	13125	11017	9628.2	37890	41677	38687	0.541754	0.455197	0.395884	1.44393	1.5556
P51692	STAT5B	2.14769	0.00508928	Up	89.865	10.7	7	7	7	1186.1	1707	1545.3	3066.4	4122.7	3096	0.505505	0.728234	0.656051	1.20657	1.58885
P51784	USP11	0.271589	0.00332577	Down	109.82	32.4	20	19	20	20393	22505	20243	6205.6	8511.3	3872.5	1.56572	1.72959	1.5482	0.439881	0.590916
P51798	CLCN7	1.93385	0.0084203	Up	88.678	6	4	4	4	2927.7	2213.9	3037.9	5880.1	4826.7	6273.4	0.730191	0.552715	0.754751	1.35399	1.08857
P52292	KPNA2	0.269224	2.11759e-05	Down	57.861	51.2	17	17	17	333450	375420	354540	96284	103300	108340	1.52582	1.71958	1.61606	0.406767	0.427435
P52732	KIF11	0.458941	0.00173798	Down	119.16	20.2	14	14	14	11402	8848.9	9535.6	4580.2	5789	4380.6	1.60651	1.24803	1.33835	0.595806	0.737569
P52789	HK2	0.160528	1.24798e-05	Down	102.38	35.4	25	21	21	45794	36717	43849	7179.1	7755.9	6916.2	1.93885	1.55609	1.84933	0.280623	0.296937
P52943	CRIP2	1.60511	0.000167054	Up	22.492	59.1	7	7	7	111960	116480	116950	206680	191350	198460	0.745904	0.776792	0.776141	1.27127	1.15278
P53004	BLVRA	1.71076	0.000559899	Up	33.428	57.4	16	16	16	129280	118910	123680	251680	220440	212940	0.76754	0.706677	0.731457	1.37955	1.18347
P53350	PLK1	0.146433	0.005529	Down	68.254	21.7	7	7	7	4970.6	4897.6	5090	1147.3	906.79	322.74	1.79928	1.77463	1.83539	0.383431	0.296821
P53778	MAPK12	3.27223	0.000210525	Up	41.94	13.4	3	3	3	1062.2	1229.4	1264.5	3953.6	3878.7	4665.7	0.41518	0.481012	0.492344	1.42673	1.37092
P53794	SLC5A3	0.231446	0.00108999	Down	79.663	8.4	4	4	4	25381	22675	21744	4033.3	6820.5	6527.6	1.82684	1.6337	1.55902	0.268023	0.443921
P54687	BCAT1	2.19021	0.0173966	Up	42.966	14.2	3	3	3	4242.5	2442.6	2731.2	6820	6426.3	8876.5	0.844089	0.486465	0.541302	1.25277	1.15618
P54709	ATP1B3	0.506833	0.00534958	Down	31.512	62	12	12	12	505540	496950	506190	345960	260850	217910	1.35951	1.33774	1.356	0.858957	0.634329
P55011	SLC12A2	0.643046	0.00164051	Down	131.45	24.2	20	20	20	27713	27989	26407	18799	21438	16723	1.25046	1.26417	1.18693	0.783139	0.874716
P55196	AFDN	0.125077	0.00505106	Down	206.8	5.8	7	7	7	13212	15154	5064.6	1740.4	1368.3	1396.2	2.18544	2.50917	0.834517	0.26579	0.204667
P55212	CASP6	0.525368	0.000183364	Down	33.31	38.9	7	7	7	36826	38456	38264	19755	22043	22378	1.30026	1.35916	1.34581	0.643977	0.703789
P55268	LAMB2	1.93875	0.00235176	Up	195.98	16.2	17	17	17	2536.5	2305.4	2053.7	5430.2	4926.2	4063	0.746733	0.679375	0.602265	1.47593	1.31141
P55290	CDH13	1.68016	0.0172561	Up	78.286	9.8	5	5	5	2284.5	2630.1	3558.2	5079.6	5654.9	4610.2	0.601881	0.693625	0.933835	1.23557	1.34723
P55957	BID	0.233598	0.00209448	Down	21.994	42.1	5	5	5	13064	17696	18038	4974	2848.8	4406.4	1.34329	1.82138	1.84757	0.47219	0.264882
P56199	ITGA1	5.65395	0.0115761	Up	130.85	4.7	4	4	4	342.6	712.26	200.22	1831.8	3585.8	2258.3	0.240715	0.500943	0.140134	1.18827	2.27824
P56524	HDAC4	2.20841	0.00847044	Up	119.04	8.1	6	6	6	820.88	901.33	708.6	1652	2580.2	1572.8	0.625445	0.687426	0.537812	1.16209	1.77771
P56693	SOX10	1.7163	0.00224032	Up	49.911	45.3	13	13	13	106840	131630	133930	243900	224510	219650	0.632201	0.779667	0.78944	1.33245	1.20131
P58215	LOXL3	1.55896	0.00840096	Up	83.166	44.5	22	22	22	32213	36807	36290	61208	51454	63688	0.717665	0.820831	0.805374	1.25898	1.03659
P58335	ANTXR2	2.76084	0.0120789	Up	53.666	4.7	2	2	2	513.61	0	601.01	0	1606.6	1690.1	0.487068		0.567751		1.37772
P60763	RAC3	3.83862	0.0493745	Up	21.379	57.8	8	2	2	0	1845.3	1706.4	9320.9	9300.8	3558.8		0.375368	0.345429	1.74878	1.70913
P61254	RPL26	0.615757	0.0371285	Down	17.258	35.9	8	2	8	495720	459920	318660	317710	285380	243160	1.46691	1.36233	0.939323	0.867995	0.763639
P62424	RPL7A	0.615624	0.0384379	Down	29.995	54.1	19	19	19	1056400	931980	788060	695780	709910	442470	1.43341	1.26585	1.06517	0.871631	0.871048
P68366	TUBA4A	0.625843	0.000456827	Down	49.924	55.8	21	3	3	10593	10406	11939	7629.7	7395.8	7165.1	1.20575	1.18565	1.35371	0.801798	0.76124
P78330	PSPH	1.86667	0.0228141	Up	25.007	46.7	9	9	9	49097	45276	40925	87233	69608	113710	0.759112	0.700733	0.630318	1.24523	0.973213
P78368	CSNK1G2	0.245362	0.00011969	Down	47.457	19.5	7	7	7	33419	34428	35923	10892	8138.9	8376.8	1.59863	1.64854	1.71178	0.481041	0.352062
P78563	ADARB1	1.88242	0.0252459	Up	80.762	8.6	4	4	4	2152.3	1128.9	1405.1	3170.4	3423.9	2914.5	0.951437	0.499535	0.618735	1.29393	1.36866
P80303	NUCB2	1.61853	0.00991721	Up	50.222	50.5	18	17	17	90318	123250	95287	165060	192260	180960	0.669017	0.913867	0.7031	1.12882	1.2878
P82094	TMF1	0.443856	0.0081408	Down	122.84	19.6	16	16	16	3783.6	5407.7	4588	2573.9	2420.3	1614.4	1.16452	1.66605	1.40665	0.731398	0.673612
P82664	MRPS10	1.54369	0.0498697	Up	22.999	34.8	5	5	5	12273	9074.9	13021	19647	15690	21584	0.843614	0.624407	0.891574	1.24683	0.975244
P84022	SMAD3	1.67752	0.00444653	Up	48.08	25.2	9	4	9	32263	38504	29496	57541	67296	56496	0.718942	0.858871	0.654745	1.18382	1.35605
P98170	XIAP	1.56309	0.00226386	Up	56.684	22.1	7	7	7	19131	17054	17247	27350	30875	31619	0.837876	0.747655	0.752447	1.10591	1.22278
Q00613	HSF1	1.72015	0.0322127	Up	57.26	15.5	5	4	5	3195.8	4875	5145.3	9629	7842.5	7025.6	0.531743	0.811951	0.852812	1.47918	1.17998
Q00653	NFKB2	0.632595	0.00264655	Down	96.748	23.1	14	14	14	10102	9471	10544	7747.6	6478.2	6289.1	1.25198	1.17495	1.30172	0.886498	0.726011
Q01196	RUNX1	0.319488	0.0389154	Down	48.736	6.6	2	2	2	1215.3	1915.1	2611	377.88	485.14	1090.6	0.991036	1.56326	2.12096	0.284498	0.357742
Q01459	CTBS	5.41675	8.14747e-05	Up	43.759	24.4	6	6	6	2345	1761.4	2162.5	11334	14017	11262	0.34315	0.258008	0.315223	1.53124	1.85479
Q01581	HMGCS1	0.229143	0.000537702	Down	57.293	17.1	4	4	4	9231.4	9390	7609.9	1842.9	1941.7	2662.3	1.77266	1.80491	1.45565	0.326722	0.337161
Q01650	SLC7A5	0.504556	0.00375092	Down	55.01	15.6	6	6	6	191920	176040	210470	106210	88238	118740	1.35069	1.24017	1.47553	0.690115	0.561552
Q01826	SATB1	0.435311	0.00776537	Down	85.956	6.6	4	4	4	27775	31011	27419	17020	14298	9244.4	1.37487	1.53659	1.35201	0.777834	0.640001
Q01995	TAGLN	0.14364	0.014351	Down	22.611	46.8	8	8	8	32479	34567	35072	9582	4823.5	1509.8	1.72669	1.83953	1.85734	0.470312	0.231884
Q02127	DHODH	0.630827	0.0163967	Down	42.867	23	7	7	7	6309	5232.3	5241.1	4570.5	3691.6	3153.8	1.40396	1.16552	1.16181	0.939021	0.742856
Q02241	KIF23	0.305839	0.000349217	Down	110.06	19.8	13	13	13	9793.9	10996	11707	3970.1	3901.8	2856.4	1.42179	1.59789	1.69295	0.532107	0.512202
Q02252	ALDH6A1	2.09289	0.0312845	Up	57.839	44.1	15	15	15	14487	10703	9684.4	22746	37190	19117	0.797932	0.590101	0.53135	1.15668	1.8523
Q02410	APBA1	2.06265	0.00107317	Up	92.864	2.9	2	2	2	1055.2	883.72	825.32	1911.6	2270.3	1962.7	0.74324	0.623078	0.579078	1.24311	1.44602
Q03154	ACY1	2.57821	9.37214e-05	Up	45.884	27.7	8	8	8	8944.2	7722.6	8732.9	24631	24966	20997	0.584675	0.505324	0.568659	1.48653	1.47577
Q03188	CENPC	1.84149	0.011205	Up	106.83	2.8	2	2	2	432.31	436.15	469.74	1013.9	999.96	649.09	0.677994	0.684699	0.733852	1.46806	1.41811
Q04637	EIF4G1	0.645985	1.24365e-05	Down	175.49	37.8	48	43	48	144880	148620	147130	105670	103770	97112	1.21674	1.24939	1.23087	0.819332	0.788059
Q04727	TLE4	1.84147	0.0327221	Up	83.754	15.1	9	2	9	6804.9	7555	7959.6	16207	10391	17442	0.643479	0.715122	0.749763	1.41493	0.88852
Q05655	PRKCD	1.79828	0.00138178	Up	77.504	42	20	20	20	27746	33465	35183	64881	63805	58034	0.614971	0.742469	0.776797	1.32767	1.27881
Q05D32	CTDSPL2	0.49789	0.04044	Down	52.998	16.5	7	7	7	10014	10341	6907.4	4816.1	6741.6	3157.4	1.49695	1.54737	1.02857	0.664682	0.911296
Q06203	PPAT	0.651338	0.00555038	Down	57.398	28.2	12	12	12	26970	25448	25105	20722	16233	17377	1.28351	1.21229	1.19014	0.910479	0.698579
Q07864	POLE	0.619074	0.0107397	Down	261.51	3.5	4	4	4	353.84	438.23	398.1	0	280.06	248.07	1.07682	1.33497	1.20683		0.770698
Q07954	LRP1	2.83374	0.000165191	Up	504.6	15.1	48	48	48	3028.8	2705	3193.5	9609.3	9887.5	7789.6	0.524824	0.469184	0.551226	1.53728	1.54927
Q08117	TLE5	1.963	0.000880719	Up	21.97	14.2	2	2	2	5089.4	5029.2	5309.9	11657	11983	9042.9	0.663795	0.656598	0.689881	1.4037	1.41329
Q08174	PCDH1	0.299544	0.0114483	Down	114.74	1.7	2	2	2	462.02	1081.5	749.65	209.89	286.11	244.27	0.955743	2.23944	1.54475	0.400858	0.535193
Q08380	LGALS3BP	1.64241	8.72899e-05	Up	65.33	35.2	14	14	14	82357	80080	88711	151840	150850	141490	0.743235	0.723408	0.797487	1.26512	1.23103
Q08426	EHHADH	2.92122	0.00450691	Up	79.494	10.2	5	5	5	408.81	542.24	573.41	1645.7	1208	1918.4	0.407412	0.540925	0.569243	1.5142	1.08862
Q08AM6	VAC14	1.77542	0.0340086	Up	87.972	24.6	11	11	11	8956.3	6965.3	13007	19829	16632	18735	0.668069	0.520074	0.966473	1.36557	1.12185
Q0ZGT2	NEXN	0.515271	0.0203691	Down	80.657	6.4	4	4	4	1711.9	2381.7	1751.4	1205.2	1282.3	770.07	1.18013	1.64351	1.2027	0.767061	0.799353
Q11206	ST3GAL4	0.375841	0.00107863	Down	38.045	15.3	4	4	4	4955.7	5388.1	4822.6	2211.6	1661.3	2246.8	1.46091	1.58997	1.41619	0.601929	0.442859
Q12791	KCNMA1	0.408739	0.0284706	Down	137.56	3.7	3	3	3	484.7	215.95	377.18	180.34	137.68	155.68	1.96033	0.874262	1.51958	0.67339	0.503528
Q12802	AKAP13	1.57906	0.00205696	Up	307.55	10.9	18	18	18	4579.5	4458.2	5313.2	8098.1	7856.8	8412.9	0.742186	0.723248	0.857771	1.21171	1.15143
Q12834	CDC20	0.184744	0.0192156	Down	54.722	19	5	5	5	15220	12653	14159	3359.6	880	4031.7	1.8986	1.57996	1.75943	0.386924	0.0992657
Q12851	MAP4K2	1.95956	0.0414743	Up	91.555	11.5	6	6	6	2043.6	2297.3	1887.1	4605.7	2914.8	5542.6	0.664744	0.748014	0.611468	1.38316	0.857363
Q12894	IFRD2	0.487309	0.00291036	Down	54.813	10.3	3	3	3	4124.6	2938.5	3926	1835.5	2082.3	1850.4	1.54452	1.10146	1.46448	0.634578	0.705103
Q13084	MRPL28	1.54466	0.00510315	Up	30.156	45.3	10	10	10	22567	17370	19165	32022	35016	31311	0.899382	0.692952	0.76085	1.17825	1.26193
Q13112	CHAF1B	0.0778511	0.000192597	Down	61.492	9.3	4	4	4	3971	6894.6	5726.4	401.25	577.5	415.56	1.38539	2.40777	1.9901	0.129243	0.182189
Q13153	PAK1	1.71523	0.0067276	Up	60.646	26.4	11	8	9	14935	13008	12104	27302	26708	20132	0.820723	0.715542	0.662583	1.38518	1.32718
Q13214	SEMA3B	0.452317	0.00910784	Down	83.121	23	9	9	9	5578.6	6393	4251	3287.8	2336.6	2282.1	1.45077	1.66423	1.10125	0.789403	0.549486
Q13303	KCNAB2	1.56162	0.0115341	Up	41	32.7	6	6	6	4435.9	4287.1	4527.1	7218	9033.5	6098.1	0.7819	0.756425	0.794895	1.17464	1.43987
Q13308	PTK7	2.11289	0.00185121	Up	118.39	16.4	12	12	12	2376.3	2585.6	2252.2	4908.2	6689.3	4856.2	0.630027	0.686202	0.594819	1.20143	1.60375
Q13310	PABPC4	0.562763	0.00359203	Down	70.782	42.9	24	15	17	88689	79505	80757	59748	47797	43437	1.39155	1.24869	1.2622	0.865507	0.678151
Q13325	IFIT5	1.66505	0.0458134	Up	55.846	26.8	10	10	10	10408	8274.4	12921	15006	23612	18118	0.739313	0.588343	0.914276	0.984113	1.51667
Q13423	NNT	1.62083	0.000304674	Up	113.89	36.8	32	32	32	95725	107580	101710	177350	189940	165470	0.716991	0.80659	0.758878	1.22642	1.28648
Q13426	XRCC4	0.0752753	8.5201e-08	Down	38.286	25.9	6	6	6	254210	247400	233750	19542	20520	19540	2.0066	1.9548	1.83798	0.142416	0.146468
Q13449	LSAMP	7.90032	0.026049	Up	37.393	11.5	3	3	3	90.464	617.01	380.83	3597.4	4241.7	1498.1	0.0544496	0.371744	0.228334	1.99906	2.30864
Q13469	NFATC2	2.28765	0.00237499	Up	100.14	30.7	16	16	16	8236.6	8138.6	11272	25604	21295	21173	0.539964	0.534071	0.736101	1.54969	1.26238
Q13501	SQSTM1	0.566132	0.0416158	Down	47.687	57	15	15	15	86432	99483	118580	54892	47590	81961	1.10927	1.27804	1.51598	0.650414	0.5523
Q13510	ASAH1	1.6413	0.000996017	Up	44.659	42.3	14	14	14	34186	37912	31289	59943	63356	59453	0.749699	0.83224	0.683519	1.21366	1.25639
Q13535	ATR	1.86725	0.00479758	Up	301.36	5.4	9	9	9	597.12	468.41	661	1201.2	1077.5	1187.2	0.721617	0.566636	0.795732	1.34023	1.1775
Q13563	PKD2	1.81387	0.0245342	Up	109.69	3.2	2	2	2	247.03	245.71	0	593.09	434.63	418.56	0.666196	0.663297		1.4767	1.05991
Q13642	FHL1	2.15626	1.12984e-05	Up	36.263	32.2	8	8	8	26650	26147	24497	61198	60445	57823	0.651307	0.639651	0.596378	1.38084	1.33581
Q13685	AAMP	0.521095	0.00265614	Down	46.75	17.3	4	4	4	8137.1	10335	11213	5631.6	5519.9	5494.9	1.10207	1.40114	1.5128	0.70419	0.676033
Q13823	GNL2	0.452293	0.0131683	Down	83.654	17	10	10	10	9633.2	11208	8761.2	4251.6	6744.5	3503.9	1.37064	1.5963	1.24176	0.558502	0.867762
Q13884	SNTB1	2.41606	0.00309501	Up	58.06	31	12	12	12	5548.1	6477.1	8451.1	20047	16118	17052	0.472424	0.552079	0.716838	1.576	1.24107
Q6P1K8	GTF2H2C_2	1.80447	0.0125163	Up	44.452	15.2	5	5	5	2206.2	2953.3	3530.2	5631.9	6145.3	5122.7	0.541	0.724925	0.862326	1.27505	1.36268
Q14012	CAMK1	1.98085	0.0445329	Up	41.337	10.5	3	3	3	1446.7	3441.3	1810.4	4646.6	5017.6	4631.6	0.432409	1.02961	0.539028	1.28224	1.35616
Q14118	DAG1	0.606495	0.00613473	Down	97.44	13.4	8	8	8	10837	11751	10836	7640.1	6194.4	7936.3	1.23204	1.33729	1.22718	0.801928	0.636816
Q14126	DSG2	0.452925	0.0124122	Down	122.29	17	10	10	10	9817.7	8754.5	15334	5284.8	5324.7	5891	1.22219	1.09092	1.90153	0.6074	0.599405
Q14141	SEPTIN6	2.30151	0.00063638	Up	49.716	33.2	10	4	4	2651.4	2471.6	2585.2	7372.6	6423	5335.7	0.619893	0.578432	0.602082	1.59141	1.35793
Q14145	KEAP1	0.413155	0.00268954	Down	69.666	9.3	4	4	4	952.71	1310.4	1332.3	484.94	513.73	597.05	1.15163	1.58559	1.60426	0.541204	0.561547
Q14149	MORC3	0.526597	0.0179391	Down	107.11	2.6	2	2	2	836.94	893.92	841.8	466.07	657.74	343.06	1.30011	1.39001	1.30261	0.668429	0.923925
Q14181	POLA2	0.473757	0.00223816	Down	65.947	22.2	7	7	7	13146	13511	12789	7248.3	7748.4	5193.5	1.38325	1.42307	1.34049	0.704143	0.737251
Q14185	DOCK1	1.69751	0.00569724	Up	215.34	22.2	30	29	30	5436.7	4031	4626.2	8485.6	9620.7	7695	0.855126	0.63466	0.724836	1.23224	1.36836
Q14186	TFDP1	0.527646	0.00214558	Down	45.07	12.2	4	3	4	3737	3330.9	3716.6	2392.8	2003.9	1737.4	1.38604	1.23665	1.37315	0.819364	0.672086
Q14202	ZMYM3	0.611367	0.0125829	Down	152.38	11.2	10	10	10	3548.7	4058.8	4021.8	2658.2	3035.6	1988.3	1.15311	1.32018	1.30179	0.797459	0.891957
Q14254	FLOT2	1.6458	0.00344713	Up	47.064	33.9	12	12	12	22769	27140	28997	43890	51155	44856	0.652978	0.779107	0.828376	1.16209	1.3266
Q14444	CAPRIN1	0.556113	0.000255654	Down	78.365	18.2	8	8	8	156090	136400	141110	82643	91114	85871	1.41291	1.23591	1.27238	0.690661	0.7458
Q14527	HLTF	1.5463	0.011815	Up	113.93	24	15	15	15	5124.7	4302.3	5021.6	8117	9351	6652.2	0.833773	0.70067	0.813845	1.21925	1.37574
Q14644	RASA3	4.06903	0.000172594	Up	95.698	23.4	14	14	14	1538.4	1234.5	1152.8	6003.6	6270.6	4958.9	0.456241	0.366479	0.340564	1.64382	1.68163
Q14678	KANK1	2.70296	0.0125368	Up	147.29	11.2	10	9	10	877.79	1965.4	1070.2	3859.2	4060.1	3486	0.359571	0.805894	0.436696	1.45952	1.50393
Q14680	MELK	0.529126	0.000924699	Down	74.641	4.6	2	2	2	837.21	767.13	743.98	429.17	419	487.08	1.4262	1.30812	1.26249	0.674987	0.645444
Q14807	KIF22	0.307293	0.00275753	Down	73.261	22	10	10	10	5421.2	6720.4	3927.9	1893.6	1981.8	1457.2	1.58948	1.97237	1.1472	0.512586	0.525432
Q14938	NFIX	2.4989	0.00821434	Up	55.098	12.9	4	3	3	1857.4	3237	3113.1	8360.8	7496.5	6256.4	0.384392	0.670571	0.641775	1.59748	1.4029
Q14956	GPNMB	3.20032	0.00488105	Up	63.922	4.7	2	2	2	6702.3	7351.4	8313.5	32878	17629	26329	0.423949	0.465471	0.523834	1.92006	1.00836
Q14966	ZNF638	0.40637	0.000412524	Down	220.62	19.3	28	28	28	22457	25825	20926	11044	10440	8841.5	1.41579	1.62975	1.31417	0.642824	0.595175
Q14978	NOLC1	0.534923	9.70252e-05	Down	73.602	12.2	6	6	6	43520	46201	46396	25634	28664	24185	1.27255	1.35229	1.35141	0.692024	0.757914
Q15025	TNIP1	0.648866	0.000303928	Down	71.863	7.4	3	3	3	5141.2	4993.2	5267.3	3642	3874.8	3256.1	1.23254	1.19825	1.25789	0.80611	0.840006
Q15032	R3HDM1	3.13004	0.0257002	Up	120.69	4.2	3	3	3	578.52	274.16	235.63	1329.7	820.32	1498.9	0.766319	0.36352	0.310915	1.62616	0.982589
Q15057	ACAP2	1.71343	0.00069708	Up	88.028	35	18	18	18	6625.3	7344.7	7388.2	13562	14268	11632	0.683555	0.758534	0.759323	1.29185	1.33115
Q15059	BRD3	2.07792	0.0150558	Up	79.541	16.4	10	6	6	6678.9	5819	3676.4	11833	13381	11037	0.799429	0.697198	0.438347	1.30764	1.44831
Q15061	WDR43	0.582489	6.81475e-05	Down	74.89	38.1	15	15	15	22347	23705	23585	14177	15704	13823	1.23722	1.31372	1.30072	0.724656	0.786206
Q15102	PAFAH1B3	1.51302	0.00599161	Up	25.734	80.1	11	11	11	89071	87528	89620	161930	152130	120470	0.797608	0.784573	0.799426	1.33875	1.23187
Q15118	PDK1	0.0706508	0.00127326	Down	49.244	23.9	7	6	7	7751.3	8520.9	12844	1089.4	400.58	716.7	1.55285	1.70873	2.56315	0.201493	0.0725673
Q15120	PDK3	1.81308	0.0292906	Up	46.938	10.8	3	2	2	740.82	741.38	1003.6	2027.1	1654.4	1184.2	0.632342	0.633452	0.853337	1.59747	1.27696
Q15139	PRKD1	1.53379	0.00196261	Up	101.7	27.5	16	11	16	14399	15533	17575	25899	26233	26272	0.717603	0.774891	0.872504	1.19166	1.18222
Q15154	PCM1	0.613898	0.00447561	Down	228.54	10.8	15	15	15	13554	13531	15028	7919.3	10210	9694.8	1.21612	1.21527	1.34316	0.656015	0.828383
Q15326	ZMYND11	2.0559	0.0426283	Up	70.962	14.6	5	5	5	934.3	1789.1	940.21	2916.3	3265.9	1966.3	0.496335	0.951384	0.497546	1.43034	1.56888
Q15392	DHCR24	0.38578	0.00067011	Down	60.101	28.7	12	12	12	66990	69287	78454	25709	29638	33646	1.38403	1.43292	1.61463	0.490389	0.553711
Q15398	DLGAP5	0.172505	0.00750158	Down	95.114	18	10	10	10	6033.5	5077	4736.2	1780.5	653.07	519.07	2.01392	1.69634	1.57479	0.548699	0.19712
Q15542	TAF5	2.66487	0.0151738	Up	86.829	11.2	7	7	7	682.85	1033.6	461.88	2494.8	1984.2	1781.3	0.507772	0.769359	0.342131	1.71277	1.33422
Q15596	NCOA2	2.46812	0.0339115	Up	159.15	4.5	4	4	4	120.31	277.23	148.77	389.64	663.68	405	0.376602	0.86867	0.463892	1.12607	1.87861
Q15723	ELF2	1.8561	0.011407	Up	63.966	10.6	4	4	4	2053.4	3010.7	3159.5	5261.8	5348.9	5799.1	0.523076	0.767701	0.801733	1.2375	1.23212
Q15758	SLC1A5	0.431892	0.00477388	Down	56.598	20.7	8	8	8	116720	115710	122020	52802	42875	68322	1.41272	1.40189	1.47116	0.590037	0.469258
Q15773	MLF2	0.547308	0.045328	Down	28.147	14.9	3	3	3	8963.1	11481	15656	5443.5	7674.4	8111.3	0.981064	1.25792	1.70703	0.550093	0.759593
Q15785	TOMM34	0.657219	0.0104223	Down	34.559	49.5	13	13	13	129180	125650	127520	81122	110630	79499	1.24022	1.20753	1.21955	0.719053	0.960447
Q16134	ETFDH	1.77385	0.00488232	Up	68.495	17.8	7	7	7	3007.2	4113.5	3587.2	6866.2	7567	6053.1	0.604929	0.828298	0.718816	1.2752	1.37646
Q16222	UAP1	0.424208	0.00229913	Down	58.768	51.3	24	22	24	156210	128670	140180	78466	64767	51315	1.582	1.30439	1.41418	0.733667	0.59313
Q16584	MAP3K11	17.0658	0.0118132	Up	92.687	5.4	4	4	4	76.501	132.72	32.841	823.3	3064.5	626.53	0.100926	0.17527	0.0431593	1.0028	3.65591
Q16610	ECM1	1.91089	0.02449	Up	60.673	60.7	20	20	20	26962	33980	32379	85999	58045	48325	0.592206	0.747097	0.708442	1.74395	1.15288
Q16637	SMN2	0.660347	0.0110877	Down	31.848	35	7	7	7	74573	64885	87041	50321	55255	55322	1.20793	1.05205	1.40444	0.752537	0.809335
Q16706	MAN2A1	0.477668	0.00184729	Down	131.14	10.8	9	8	9	4204.3	4189.3	4023.2	1773.1	2174.3	2425.9	1.40404	1.40043	1.33838	0.546687	0.656604
Q16719	KYNU	0.157285	6.34566e-05	Down	52.351	15.3	5	5	5	6678.7	6602.3	5510.1	1031	1266.5	894.23	1.90644	1.88652	1.56679	0.271713	0.326915
Q16740	CLPP	1.50605	0.0143057	Up	30.18	36.8	8	8	8	30145	27642	37040	54733	47306	51527	0.761538	0.699003	0.932111	1.27657	1.08066
Q16763	UBE2S	0.382754	0.0067529	Down	23.845	52.7	8	8	8	45515	56687	33662	15370	22388	18320	1.48799	1.85508	1.09624	0.463915	0.661848
Q16822	PCK2	4.00855	0.000705339	Up	70.698	41.9	20	20	20	10183	10070	10376	49767	33173	48792	0.393559	0.38958	0.39947	1.7758	1.15935
Q16832	DDR2	5.08454	0.00460462	Up	96.735	8	5	5	5	638.17	546.74	348.05	2197.8	2179.8	3958.8	0.405754	0.347969	0.220439	1.29013	1.25326
Q16854	DGUOK	1.52607	0.0149727	Up	32.055	25.6	4	4	4	12695	12205	9265	19804	19295	17099	0.881572	0.848391	0.6409	1.26969	1.21162
Q16877	PFKFB4	0.20898	0.0211086	Down	54.039	10.7	4	2	2	1408.8	858.01	1595.3	121.74	229.76	507.46	1.87251	1.14156	2.11221	0.149392	0.276151
Q16880	UGT8	0.427358	0.00661763	Down	61.437	24.2	11	11	11	17149	25334	29280	11348	11031	10632	1.02707	1.51879	1.74684	0.627481	0.597413
Q16881	TXNRD1	0.639256	0.000595241	Down	70.905	54.7	25	24	25	250470	273520	286520	178250	193490	185980	1.14871	1.25568	1.30898	0.754753	0.80244
Q17R98	ZNF827	4.95588	0.00927378	Up	119.16	8.6	5	5	5	420.41	543.48	169.66	2064.1	2316.1	1689.1	0.366256	0.473945	0.147235	1.6602	1.82459
Q17RN3	FAM98C	5.78249	0.00116261	Up	37.329	10	2	2	2	0	227.4	271	1304.6	1566.2	1770.6		0.231586	0.274649	1.22542	1.4409
Q17RY0	CPEB4	0.610958	0.0127023	Down	80.151	4.5	2	2	2	1569.3	1527.2	1504.5	818.93	1015.2	1184.8	1.29232	1.25891	1.23418	0.622631	0.755986
Q1L5Z9	LONRF2	0.314846	0.0117477	Down	83.653	12.9	6	6	6	1267.7	1326.7	1466.1	356.65	299.95	706.67	1.46666	1.53646	1.68966	0.380957	0.313806
Q2KHR3	QSER1	0.211366	0.00302008	Down	189.97	3.3	4	4	4	934.35	659.69	719.62	169.32	115.62	237.84	2.06705	1.46088	1.58586	0.345835	0.231298
Q2KHT3	CLEC16A	3.70912	0.0098611	Up	117.71	4.9	3	3	3	129.19	177.91	195.22	767.42	399.33	826.63	0.324827	0.447772	0.488954	1.78146	0.907931
Q2M1Z3	ARHGAP31	3.37468	0.0403866	Up	156.98	5.1	5	5	5	180.27	228.93	71.782	860.51	520.77	373.53	0.50595	0.643161	0.200687	2.22977	1.32168
Q2TB10	ZNF800	0.562429	0.00845498	Down	75.235	6.2	2	2	2	1314.9	1299.3	1420.2	890.28	947.07	614.54	1.27207	1.25824	1.36864	0.795179	0.828512
Q32P44	EML3	1.86691	0.0215364	Up	95.196	22.9	13	13	13	5794.5	9608.5	7254.6	16631	16951	12098	0.532074	0.883171	0.663574	1.40992	1.4075
Q330K2	NDUFAF6	2.70346	0.027909	Up	38.176	15.3	3	3	3	571.16	337.91	731.08	2255.1	1244.9	1273.9	0.55878	0.330916	0.712473	2.03689	1.10132
Q3KQV9	UAP1L1	2.22931	0.000261117	Up	57.03	31.8	12	10	10	15654	14963	16752	38480	34860	40151	0.610651	0.584278	0.65096	1.38587	1.22968
Q3KQZ1	SLC25A35	5.06722	0.00215694	Up	32.437	14	3	3	3	323.71	529.53	682.87	2425	2752.6	3180.7	0.205297	0.336163	0.431404	1.4199	1.57858
Q3SXM5	HSDL1	1.9672	0.0151238	Up	37.001	24.2	6	6	6	4255.3	7019	7047.8	13817	13435	11592	0.467097	0.771233	0.770639	1.40026	1.33356
Q3SY69	ALDH1L2	2.22368	0.00055478	Up	101.74	8.8	6	6	6	1200	1454	1476.3	3077.3	3665.3	3153.9	0.536832	0.65111	0.657888	1.271	1.48274
Q3ZCW2	LGALSL	1.66826	0.001107	Up	18.986	43.6	5	5	5	12099	13825	13859	22081	24770	24564	0.68276	0.780939	0.77906	1.15042	1.26399
Q4G148	GXYLT1	0.443743	0.00770061	Down	50.566	12.7	5	5	5	7967.1	7951.9	5132.5	3798	3283	2988.3	1.60644	1.60498	1.03089	0.707032	0.598595
Q4G176	ACSF3	1.61703	0.000582858	Up	64.129	27.3	12	12	12	7430.6	7111.2	6506.9	12944	12286	11434	0.80792	0.773963	0.704756	1.29937	1.20796
Q4KMQ2	ANO6	2.19013	0.0278943	Up	106.16	13.2	10	10	10	5847.8	4797.9	2981	11213	13074	7995.4	0.799299	0.656449	0.405881	1.415	1.61593
Q53EL6	PDCD4	4.33566	9.81355e-05	Up	51.735	29.4	9	9	9	10188	14030	12464	58141	59352	53838	0.307336	0.423658	0.374544	1.6193	1.61904
Q53GG5	PDLIM3	1.90546	0.00333098	Up	39.232	36.5	9	9	9	16343	22163	21511	41613	44745	36937	0.559444	0.759428	0.733509	1.31514	1.38505
Q53HL2	CDCA8	0.0790428	0.0048663	Down	31.323	15.7	3	3	3	5908.9	6024.7	6129.7	469.38	925.11	163.44	1.88971	1.92867	1.95276	0.13859	0.267535
Q53T59	HS1BP3	1.78227	0.0175396	Up	42.78	44.4	12	12	12	28580	35341	27145	57559	47831	68715	0.676319	0.837147	0.639882	1.25754	1.02352
Q5H8A4	PIGG	0.420393	0.0191062	Down	108.17	3	2	2	2	580.63	806.44	789.82	387.06	0	263.34	1.0739	1.49303	1.45517	0.660939
Q5JS54	PSMG4	1.99193	0.0294707	Up	13.775	68.3	5	5	5	71029	38429	35027	107420	106080	96628	0.980414	0.530965	0.481612	1.36892	1.32405
Q5R372	RABGAP1L	2.47744	0.00745104	Up	92.512	8.5	4	4	4	1521.3	899.79	887.32	2767	2854.3	3190.4	0.787633	0.466319	0.457625	1.32263	1.33631
Q5SW96	LDLRAP1	0.359983	0.00330364	Down	33.885	8.4	2	2	2	2826.6	4245.8	4278.9	1266.2	1741.3	1397.8	1.12569	1.69257	1.69748	0.465559	0.627082
Q5T011	SZT2	1.99119	0.0316754	Up	378.02	1	2	2	2	56.103	52.748	56.085	136.22	78.139	137.53	0.681174	0.641078	0.678327	1.52698	0.857902
Q5T0B9	ZNF362	3.25364	0.0370672	Up	45.814	13.8	4	3	3	411.36	731.36	0	1333.2	2211.7	2454.3	0.301191	0.536023		0.901226	1.46434
Q5T1C6	THEM4	2.47024	0.000758855	Up	27.129	23.3	5	5	5	11525	9094.8	9134.2	26601	24300	28099	0.664984	0.525287	0.525002	1.41706	1.26787
Q5T3I0	GPATCH4	0.194082	0.0183159	Down	50.381	19.7	6	6	6	3433.9	3628.5	3196.7	1131	241.47	759.22	1.73902	1.8394	1.61264	0.528808	0.11058
Q5T9A4	ATAD3B	0.303761	0.010335	Down	72.572	38.1	19	6	7	5438.9	3580.9	3541.2	1038.2	1056.4	1983.2	2.05118	1.35182	1.33034	0.361488	0.360263
Q5TBB1	RNASEH2B	1.70454	0.00311441	Up	35.138	31.7	7	7	7	14508	11033	11950	23002	24516	21349	0.855959	0.651587	0.702318	1.25294	1.30795
Q5TC82	RC3H1	0.315106	0.0486063	Down	125.73	5.1	4	3	4	467.81	1047.9	310.63	214.15	181.47	223.14	1.20057	2.69198	0.794113	0.507407	0.421135
Q5UIP0	RIF1	0.602714	0.00410237	Down	274.46	22	36	36	36	14163	10948	13815	8360.9	8335.1	8543.4	1.38506	1.07172	1.34582	0.754895	0.737094
Q5VST6	ABHD17B	2.64058	0.0431989	Up	32.214	30.9	5	5	5	606.05	1855.1	1512.6	3740.1	4668	2933.3	0.248315	0.760843	0.61736	1.41481	1.72951
Q5VW38	GPR107	0.654142	0.0354984	Down	66.99	3.5	2	2	2	1935.3	2816.2	2538.6	1500.5	1760.1	1866.8	0.977979	1.42455	1.2779	0.700062	0.804297
Q63HN8	RNF213	1.85483	7.22165e-06	Up	591.4	30.2	116	116	116	12172	12995	12435	25282	25426	24386	0.677749	0.724297	0.68972	1.29968	1.28021
Q66K14	TBC1D9B	1.56411	0.0111719	Up	140.52	9.5	9	9	9	3643.5	4649.6	3315.7	6492.1	6846.7	6224.8	0.733439	0.936902	0.664876	1.20656	1.2463
Q68CQ4	UTP25	0.443696	0.0264755	Down	87.054	15.9	9	9	9	4478.1	5008.1	4648.9	2564.2	2983.5	1254.1	1.34214	1.50248	1.38795	0.709536	0.808587
Q68CZ2	TNS3	1.72684	5.78542e-06	Up	155.26	42.4	33	33	33	43014	42810	43688	81440	79731	79531	0.729076	0.726342	0.737641	1.27444	1.22205
Q68D91	MBLAC2	1.8736	0.0234272	Up	31.371	39.4	7	7	7	6470.5	4929.3	3664.4	9626.5	12000	8845	0.891664	0.679958	0.503022	1.22476	1.49535
Q6GQQ9	OTUD7B	0.578408	0.00385815	Down	92.525	30.5	18	18	18	13252	13212	11352	7856.8	9116.6	6640.7	1.35368	1.35094	1.15512	0.740967	0.842102
Q6ICB0	DESI1	0.65107	0.00106386	Down	18.262	36.9	3	3	3	13428	12331	13891	8691.8	9545.6	9538	1.24969	1.14874	1.28779	0.746828	0.803328
Q6NVY1	HIBCH	2.04834	0.0260257	Up	43.482	30.3	10	10	10	6918.1	11631	13659	22820	21713	26307	0.421272	0.708967	0.828542	1.28295	1.19562
Q6P179	ERAP2	2.65821	0.0285951	Up	110.46	10.5	7	7	7	1081.1	1105	423.2	2433.3	2639	2404.2	0.672622	0.688178	0.262284	1.39772	1.48471
Q6P1A2	LPCAT3	1.88892	0.00457809	Up	56.034	3.9	2	2	2	2075.7	1790	2495.7	3839.4	4754.5	4342.3	0.674958	0.582638	0.808397	1.15264	1.39802
Q6P1N9	TATDN1	0.609617	0.0428248	Down	33.601	38.7	10	10	10	23314	36174	22490	19717	18036	16118	1.0769	1.67259	1.03483	0.840851	0.75335
Q6P1X6	C8orf82	1.67532	0.00666446	Up	23.889	44	6	6	6	14689	15581	12710	27828	22569	26999	0.765716	0.813025	0.659996	1.3393	1.06386
Q6P4E1	GOLM2	1.708	0.00526278	Up	49.497	10.3	3	3	3	1508.6	1421	1532.1	2936.4	2313	2935.4	0.748548	0.705785	0.757273	1.34518	1.03781
Q6PCB7	SLC27A1	4.03272	0.00597788	Up	71.107	9.8	4	4	4	433.48	919.32	959.03	3932.1	3290.9	2826	0.220058	0.467162	0.484976	1.84294	1.51071
Q6PCE3	PGM2L1	4.40288	0.00180828	Up	70.441	15.6	6	6	6	967.4	816.64	821.05	3981	5662.5	2782.2	0.403868	0.34127	0.341447	1.53442	2.13766
Q6PJG6	BRAT1	0.59581	0.0140764	Down	88.118	37.3	17	17	17	12405	11571	11602	9167.6	7976.5	5745.9	1.33136	1.24309	1.24037	0.908389	0.774118
Q6PK04	CCDC137	0.363476	0.0158631	Down	33.231	16.6	4	4	4	11167	10621	7100.3	3861.6	5171.2	2353	1.73991	1.65649	1.10201	0.55549	0.728582
Q6PL18	ATAD2	0.0619595	5.02276e-05	Down	158.55	24	22	22	22	10947	12820	11013	608.6	748.58	955	1.85195	2.17097	1.85592	0.095057	0.114517
Q6PL24	TMED8	0.456016	0.000449911	Down	35.74	21.8	5	5	5	12833	12856	12789	6984.1	6693.9	5252.6	1.40271	1.40662	1.3925	0.704804	0.66163
Q6QNY0	BLOC1S3	1.71397	0.00184428	Up	21.255	23.3	3	3	3	7128	6705	7766.8	12155	13248	14393	0.728525	0.685976	0.79075	1.14697	1.2244
Q6R327	RICTOR	0.392709	0.000471306	Down	192.22	12.6	14	14	14	6515.4	7085.9	5875.3	2680.8	2516.9	3020.2	1.47626	1.60713	1.32609	0.560797	0.515686
Q6UB35	MTHFD1L	0.605025	0.00166727	Down	105.79	33.8	23	23	23	24504	23244	20153	15154	14272	14782	1.37155	1.30232	1.12366	0.783108	0.722366
Q6UVK1	CSPG4	2.75333	0.00519465	Up	250.53	23.7	36	36	36	37362	41167	23517	89404	115660	97870	0.578911	0.638505	0.362981	1.27896	1.62055
Q6UWE0	LRSAM1	2.05423	0.00215639	Up	83.593	21.4	10	10	10	2782.8	3477.1	2656	7383.9	6191.6	6147.3	0.609739	0.762628	0.57971	1.49371	1.22677
Q6UXH1	CRELD2	3.07334	0.00149737	Up	38.191	17.8	4	4	4	3686.9	5515.9	5518.6	14454	17964	16301	0.364679	0.546134	0.543749	1.31995	1.60676
Q6XUX3	DSTYK	5.7521	0.000402196	Up	105.2	5.1	4	4	4	152.31	158.63	216.31	1158.5	1290.7	827.44	0.251256	0.261943	0.355455	1.76442	1.92535
Q6Y288	B3GLCT	3.15378	0.0470437	Up	56.563	11.8	3	3	3	1856.6	666.11	3324.8	7200.1	6015.8	6597.1	0.454013	0.163053	0.809909	1.62558	1.33027
Q6YHK3	CD109	0.648587	0.00686728	Down	161.69	18.1	21	21	21	24571	20212	22172	13785	16560	16380	1.3563	1.1168	1.21915	0.702518	0.826589
Q6YP21	KYAT3	1.59083	0.0455743	Up	51.4	21.4	7	7	7	10796	12487	10276	22146	21929	13649	0.742145	0.859245	0.703672	1.40553	1.36315
Q6ZMZ3	SYNE3	1.65763	0.00176523	Up	112.22	29.9	19	19	19	5556	6987.7	6230.9	11551	11484	10491	0.666609	0.839221	0.744697	1.27952	1.24595
Q6ZRP7	QSOX2	0.614359	0.000656207	Down	77.528	22.6	10	10	10	10600	9872.8	11029	6446.8	7274.4	7106.1	1.2711	1.18507	1.31743	0.713733	0.7888
Q6ZT21	TMPPE	0.380266	0.00219183	Down	49.452	8.2	2	2	2	2247	3097.8	2900.1	1250	1245.9	889.38	1.21236	1.67308	1.5587	0.62267	0.607869
Q6ZTN6	ANKRD13D	3.06896	0.00722804	Up	68.171	4.3	2	2	2	199.95	279.58	343.22	914.86	1173	643.86	0.35299	0.49406	0.603578	1.49113	1.87256
Q6ZWL3	CYP4V2	1.7687	0.0146095	Up	60.723	5.5	2	2	2	566.79	370.74	381.07	784.03	862.26	863.49	0.929015	0.608279	0.622194	1.18646	1.27802
Q70E73	RAPH1	0.579379	0.00978964	Down	135.25	10.1	9	9	9	7825.6	7691.7	7433.4	5702.5	5004.9	3649.9	1.31623	1.295	1.24544	0.885519	0.761214
Q70UQ0	IKBIP	0.601282	0.0113775	Down	39.309	43.4	14	14	14	80524	101020	71916	49732	59885	54552	1.2099	1.51938	1.07639	0.68989	0.813655
Q71RC2	LARP4	0.498711	0.000601029	Down	80.595	16.3	8	8	8	19275	20575	20711	11848	9696.2	10932	1.30003	1.38909	1.39149	0.737774	0.591368
Q7KZ85	SUPT6H	0.582122	5.57693e-05	Down	199.07	31.7	40	40	40	21993	21892	23359	13549	14436	14144	1.2618	1.25726	1.335	0.717682	0.748945
Q7L1Q6	BZW1	0.528033	0.000849232	Down	48.043	31.7	11	9	9	37111	38861	33239	23015	19808	19281	1.35932	1.42484	1.2128	0.778306	0.656082
Q7L2E3	DHX30	0.55267	0.014587	Down	133.94	55.1	49	49	49	34316	50043	49896	30407	25231	24265	1.00549	1.46777	1.45635	0.822572	0.668518
Q7L3T8	PARS2	2.26867	0.0428564	Up	53.262	12.4	3	3	3	612.36	1781.1	873.99	2671.3	2720.2	2593.6	0.341485	0.994228	0.485502	1.37533	1.37171
Q7L513	FCRLA	2.96312	0.00562635	Up	38.927	43.5	8	8	8	41067	47625	29776	151150	137710	90621	0.517516	0.600757	0.373781	1.75856	1.56926
Q7L523	RRAGA	1.80791	0.0267572	Up	36.566	38	11	11	11	21738	24603	39367	56573	53477	56543	0.54065	0.612517	0.975324	1.29905	1.20271
Q7L592	NDUFAF7	2.205	0.000458498	Up	49.237	31.5	9	9	9	6454.8	5690.8	5572.8	15417	14559	12153	0.676789	0.597278	0.582055	1.49241	1.38038
Q7L5Y1	ENOSF1	2.62866	0.0163877	Up	49.786	16.5	4	4	4	1122.3	602.61	1436.2	3108	2941.6	2890.2	0.581978	0.3128	0.741878	1.48798	1.37936
Q7L7V1	DHX32	0.421915	0.00135581	Down	84.418	12.4	6	6	6	2755.1	2427.9	2221.4	940.57	1205.2	1215	1.60595	1.41664	1.28986	0.50618	0.63526
Q7L8J4	SH3BP5L	1.92631	0.0111477	Up	43.499	15.5	4	4	4	4897.6	7987.1	5376.7	12618	13463	11833	0.547082	0.893083	0.598281	1.3013	1.35991
Q7LGC8	CHST3	0.184051	0.00696442	Down	54.705	10.6	3	3	3	2866.2	2519.9	2706.9	361.13	969	290.81	1.85151	1.62943	1.74186	0.215379	0.566033
Q7Z2E3	APTX	0.500436	0.00445105	Down	40.74	14.6	4	4	4	12047	14039	15759	6518.3	9112	6956	1.17327	1.36864	1.52886	0.586101	0.802472
Q7Z2K6	ERMP1	0.0302463	3.00705e-06	Down	100.23	19.2	12	12	12	325010	317660	282180	11162	8720.8	10193	2.13571	2.0895	1.84711	0.0677185	0.0518203
Q7Z3F1	GPR155	1.91209	0.0372163	Up	96.918	6.7	5	5	5	1523.2	1722.3	2080.7	2589.2	4968	3435.6	0.585705	0.662924	0.796988	0.919193	1.72743
Q7Z3J2	VPS35L	2.04085	0.000505916	Up	109.56	20.4	13	13	13	2614.4	3087.8	3019.5	6274	7145.5	5774.3	0.587682	0.694788	0.676123	1.30207	1.45245
Q7Z3T8	ZFYVE16	1.65815	0.0455546	Up	168.9	8.8	8	7	8	1659.3	1156.2	885.1	2355	2093.9	2156.6	1.01029	0.704673	0.536826	1.32383	1.15286
Q7Z417	NUFIP2	0.219925	0.00924496	Down	76.12	22	9	9	9	18523	43786	41328	9567.1	6227.2	8672.6	0.907329	2.14695	2.01659	0.432666	0.275831
Q7Z4H3	HDDC2	1.59345	0.00529109	Up	23.39	42.2	6	6	6	12157	9139	10103	18731	17934	17208	0.894614	0.673195	0.740593	1.27259	1.19339
Q7Z5J4	RAI1	1.56962	0.00677606	Up	203.35	11.5	12	12	12	2746.1	2176.9	2301.8	3673	4460.4	4079	0.88654	0.703483	0.740235	1.09477	1.30213
Q7Z7A4	PXK	1.94412	0.0223317	Up	64.949	20.2	7	7	7	5566.7	6015.2	7447.3	17781	11201	10869	0.593259	0.641696	0.790616	1.74953	1.07945
Q7Z7N9	TMEM179B	0.379776	0.0104991	Down	23.55	10.5	2	2	2	17672	13292	13755	7177.3	4038	6988	1.76237	1.32689	1.36644	0.660832	0.364145
Q86T65	DAAM2	0.455314	0.0220345	Down	123.5	9	7	7	7	1870.1	998.65	1822.9	775.82	821.45	704.35	1.67803	0.896978	1.62936	0.64271	0.666521
Q86TI0	TBC1D1	2.75557	0.00934539	Up	133.08	2.7	3	2	3	287.32	186.01	257.8	603.82	600.25	952.79	0.624289	0.404566	0.557986	1.21129	1.17937
Q86U86	PBRM1	1.54186	0.000878992	Up	192.95	24.3	30	30	30	9443.4	11122	10617	17404	17531	16829	0.714408	0.842237	0.800092	1.21559	1.19928
Q86U90	YRDC	0.450998	0.00110791	Down	29.328	17.9	4	4	4	10410	11908	13306	5664	6637.8	5031.3	1.23351	1.41242	1.57058	0.619632	0.711235
Q86UK7	ZNF598	0.632585	0.00485313	Down	98.636	13.3	8	8	8	3238.5	2765.7	2985.8	2179.7	2236.9	1719.5	1.34348	1.14849	1.23387	0.834842	0.839137
Q86UU1	PHLDB1	2.21892	3.4402e-05	Up	151.16	22.7	21	21	21	4969.9	5365.5	5556.5	13297	12686	11990	0.578972	0.625681	0.644809	1.43015	1.33639
Q86X10	RALGAPB	1.59677	0.000134196	Up	166.8	12.4	13	13	13	2666.7	2750.8	2694.8	4668.8	5027.2	4266.7	0.758035	0.782721	0.763065	1.22529	1.29223
Q86X52	CHSY1	0.480292	0.00277858	Down	91.783	7.7	4	4	4	1197.6	1234.9	1346.5	721.89	735.53	502.95	1.30937	1.3515	1.46649	0.728688	0.727192
Q86XI2	NCAPG2	0.542193	0.00100784	Down	130.96	31.7	25	25	25	13097	14516	13262	7033.5	8844.6	7991.2	1.26936	1.4083	1.28039	0.629368	0.775157
Q86Y79	PTRH1	2.55069	0.012014	Up	22.936	40.2	4	4	4	3116.1	1850.4	3281.3	8960.1	8014.4	5734.8	0.631636	0.375452	0.662554	1.67682	1.46901
Q86YB8	ERO1B	6.00718	0.0147481	Up	53.543	13.1	5	4	4	0	160.07	388.59	1818	2189.8	1329.8		0.142344	0.34388	1.4911	1.75913
Q86YS6	RAB43	0.24209	4.43634e-05	Down	23.339	18.4	2	2	2	3693.8	3884.6	4382	1153.6	973.19	989.41	1.5374	1.61842	1.81679	0.443289	0.366275
Q8IUC4	RHPN2	0.169833	0.0018724	Down	76.992	15	6	6	6	6097.4	7460.7	7219.6	1384.7	1715.9	726.15	1.55506	1.90465	1.83415	0.326044	0.395723
Q8IUH4	ZDHHC13	1.8857	0.0297506	Up	70.86	8	3	3	3	966.99	1496.1	786.79	1940	2319.8	2336.1	0.616293	0.954463	0.49951	1.14153	1.33695
Q8IVF2	AHNAK2	1.53523	0.0437122	Up	616.62	16.4	33	33	33	2345.2	1999.2	2600.7	3462.4	3315.6	4653.4	0.800816	0.683348	0.884633	1.09156	1.02379
Q8IVH4	MMAA	1.83735	0.0242588	Up	46.538	7.9	2	2	2	949.16	1223.3	673.69	1997.8	1983.8	1659.2	0.701784	0.905378	0.496186	1.36375	1.32635
Q8IWF2	FOXRED2	0.281131	3.25445e-05	Down	77.79	10.7	5	5	5	4231.4	4436.2	4409.8	1331	1212	1408.1	1.55928	1.63638	1.61874	0.452831	0.403868
Q8IXJ6	SIRT2	13.2285	0.0160017	Up	43.182	26.7	6	6	6	0	472.27	415.01	8698.7	2656.8	7468.3		0.125414	0.109674	2.13058	0.637353
Q8IXK0	PHC2	1.52125	0.0263123	Up	90.712	11.3	7	7	7	8405.7	10671	11607	14639	17108	18425	0.652347	0.828978	0.897315	1.0489	1.20061
Q8IY45	AMN1	2.25714	0.000960469	Up	28.408	17.8	3	3	3	1244.8	1121.8	1203.5	2506.6	2882.7	3268.6	0.638792	0.576247	0.615214	1.18758	1.3377
Q8IYA6	CKAP2L	0.278068	0.0270897	Down	83.586	12.3	6	6	6	3892.1	5128.2	3009	1485.3	1659.9	491.82	1.55895	2.05611	1.20058	0.549265	0.601213
Q8IYM9	TRIM22	0.610016	0.0147798	Down	56.947	12.4	4	4	4	2982.7	3838.9	3002.8	1856.4	2555	2051.4	1.14916	1.4805	1.15243	0.660328	0.890139
Q8IYS2	KIAA2013	0.579904	0.000956325	Down	69.156	17.4	8	8	8	10103	9816.5	8886.5	5560.2	6698.7	5744.4	1.35436	1.31727	1.18668	0.688166	0.812029
Q8IZ07	ANKRD13A	0.478844	0.00409462	Down	67.618	6.9	2	2	2	2314.9	2427.4	1671.2	1169.1	1079.1	1059.1	1.49433	1.56851	1.07464	0.696762	0.629902
Q8IZT6	ASPM	0.235457	0.0420561	Down	409.8	2.8	7	7	7	504.28	499.67	250.62	37.789	66.434	209.24	2.01805	2.0016	0.999071	0.139619	0.240408
Q8IZV5	RDH10	0.380532	0.0128458	Down	38.087	36.7	9	9	9	37045	44947	32671	12772	23447	11080	1.43526	1.74316	1.26091	0.456857	0.821462
Q8N122	RPTOR	1.51587	0.00232292	Up	149.04	20.6	18	18	18	9266.2	10226	10674	15114	17894	16238	0.732201	0.808849	0.840187	1.10262	1.2786
Q8N129	CNPY4	1.87786	0.0243748	Up	28.309	29	5	5	5	9514.7	17520	12359	29776	24911	24966	0.501526	0.924412	0.648936	1.44905	1.18737
Q8N1B4	VPS52	3.4087	0.0247289	Up	82.22	13	6	6	6	1018.8	291.53	530.96	2850.4	2035.8	1877.9	0.742906	0.212795	0.38568	1.91898	1.34239
Q8N1Q1	CA13	1.91266	0.00256764	Up	29.443	13.7	2	2	2	4284.8	3815.6	5062	8913.5	8484.9	9654.5	0.668582	0.595964	0.786804	1.28408	1.19721
Q8N335	GPD1L	1.97446	0.00844386	Up	38.418	25.9	6	6	6	4140.2	6544.1	5590.7	10526	12835	11260	0.51045	0.807635	0.686623	1.19816	1.43095
Q8N4Q1	CHCHD4	1.69715	0.0142715	Up	15.996	22.5	2	2	2	6886.2	5320.5	7113.3	10398	11341	13470	0.792442	0.612877	0.815416	1.10473	1.18015
Q8N543	OGFOD1	0.557378	0.00022221	Down	63.245	26.6	10	10	10	18266	19806	20256	11378	12806	10856	1.22761	1.33244	1.3561	0.705996	0.778267
Q8N573	OXR1	1.55658	0.0355856	Up	97.969	27.7	15	15	15	6088.5	5214.5	5419.4	9788.7	11397	6958.5	0.851536	0.730026	0.755029	1.26397	1.44139
Q8N584	TTC39C	2.70869	0.0320678	Up	65.869	15.1	6	6	6	1143.3	677.56	1917.3	3159.6	3132	4552	0.492001	0.291868	0.821894	1.25533	1.21878
Q8N5C6	SRBD1	0.0387632	0.000104044	Down	111.77	10.2	6	6	6	61384	31885	38778	2121.2	1828.4	1569.1	2.80002	1.45588	1.76202	0.0893318	0.0754179
Q8N668	COMMD1	0.223779	0.00155342	Down	21.178	36.8	4	4	4	37828	43897	35472	10935	6415.6	10767	1.6335	1.89747	1.52585	0.435958	0.250519
Q8N8A2	ANKRD44	2.43633	0.000834399	Up	107.6	28.8	17	16	17	3709.3	5138.6	4793.6	12270	12167	11356	0.470844	0.652925	0.606132	1.43797	1.39658
Q8N8A6	DDX51	0.53514	0.0226199	Down	72.456	23.1	9	9	9	5707.3	3921.6	5023.8	2571.5	3694.8	2212	1.54829	1.06492	1.35761	0.644061	0.906379
Q8NAF0	ZNF579	4.55775	0.0449985	Up	60.509	6	2	2	2	411.98	546.97	80.48	1993.9	1922.4	1210.9	0.419222	0.55714	0.0815785	1.87323	1.76892
Q8NAP3	ZBTB38	1.51134	0.031862	Up	134.26	2.3	2	2	2	412.93	392.25	274.63	567.52	633.42	557.98	0.912784	0.867936	0.604727	1.15822	1.26614
Q8NBF6	AVL9	1.91719	0.00837577	Up	71.947	15.6	7	7	7	2066.5	1505.9	1953.2	3150.9	4126	4117.4	0.766396	0.559045	0.72158	1.07888	1.38371
Q8NBJ7	SUMF2	1.62332	0.000128963	Up	33.843	34.2	9	9	9	146780	142450	159880	261980	267400	255490	0.746405	0.725109	0.809882	1.22997	1.22961
Q8NBN7	RDH13	2.12438	0.00678128	Up	35.932	26.3	5	5	5	2350.6	2988.3	3681	7849.9	6190.6	6572.5	0.49776	0.63343	0.776475	1.5347	1.18542
Q8NBT2	SPC24	0.343416	0.0001165	Down	22.443	62.4	7	7	7	87339	92109	106110	33347	39235	33100	1.40081	1.47879	1.69531	0.493797	0.569041
Q8NBZ7	UXS1	0.0972686	0.000661524	Down	47.576	34	8	8	8	26602	22519	27000	1568.9	3093.3	3290.8	1.98549	1.68243	2.00742	0.108111	0.208773
Q8NCH0	CHST14	0.636835	0.0314124	Down	42.996	17.8	5	5	5	14146	14626	13263	10828	7294.3	10605	1.25443	1.29829	1.17159	0.886505	0.584918
Q8NCN5	PDPR	1.96386	0.030555	Up	99.363	35.5	21	21	21	6072.6	8392	7562.6	14232	11815	20257	0.557662	0.771428	0.691812	1.20665	0.981133
Q8NDH3	NPEPL1	1.90979	0.00260331	Up	55.86	28.3	10	10	10	9995.2	13071	12802	22669	25370	25654	0.572467	0.749378	0.730393	1.1987	1.31394
Q8NE86	MCU	1.89169	0.00139327	Up	39.866	24.2	6	6	6	5281.1	5793.8	6287	13397	11240	10733	0.628444	0.690143	0.745257	1.47187	1.2095
Q8NEM2	SHCBP1	0.302975	0.0164099	Down	75.69	19	10	10	10	9415.7	11809	7380.6	2706.4	4955.5	1756.7	1.55386	1.95077	1.21331	0.412354	0.73951
Q8NEN9	PDZD8	0.10961	0.000845641	Down	128.56	4.3	3	3	3	2248.8	2601.8	2576.5	380.31	173.99	318.39	1.7002	1.96904	1.94043	0.265464	0.118952
Q8NFJ5	GPRC5A	0.480568	0.0142741	Down	40.251	11.2	3	3	3	47721	54068	60034	37693	25825	20398	1.21857	1.38202	1.52707	0.888631	0.59632
Q8NFV4	ABHD11	2.0032	1.11422e-05	Up	34.69	22.9	6	6	6	7269.5	7113.8	7476.9	15681	16798	14706	0.660673	0.647168	0.676899	1.31575	1.3805
Q8NHP8	PLBD2	1.66739	0.000234398	Up	65.471	17	8	8	8	14980	15600	13916	27911	26634	25356	0.755644	0.787705	0.699263	1.29987	1.2149
Q8NI08	NCOA7	3.0552	0.00492114	Up	106.16	7.1	4	4	4	458.25	620.13	340.04	1396.5	1935.2	1349.7	0.471412	0.638579	0.348457	1.32635	1.80021
Q8TAD7	OCC1	0.551473	0.000236156	Down	6.4069	55.6	2	2	2	65373	61435	68071	41182	39824	34810	1.32032	1.24202	1.36951	0.767906	0.727317
Q8TAE6	PPP1R14C	0.427033	0.00375701	Down	17.843	34.5	3	3	3	16317	17501	18765	6247	10285	7691	1.33309	1.43125	1.52718	0.471206	0.75984
Q8TB36	GDAP1	1.5364	0.00210246	Up	41.345	42.5	10	10	10	23074	20770	21888	33585	36323	38688	0.830561	0.748373	0.784828	1.11613	1.1823
Q8TB96	ITFG1	1.66287	3.42564e-05	Up	68.107	8.7	4	4	4	5000.2	5072.1	5266	9297.9	9022.1	9126.5	0.733354	0.744641	0.769356	1.25901	1.19655
Q8TBB5	KLHDC4	0.591756	0.00131056	Down	57.891	12.1	4	4	4	2771.2	2617.3	3150.4	1712.3	1843.7	1879.3	1.24439	1.17645	1.40921	0.709884	0.748646
Q8TCE6	DENND10	1.56169	0.0257791	Up	40.513	26.1	7	7	7	8768.1	8220	5798	12096	13556	12677	0.90027	0.844835	0.593015	1.14664	1.25862
Q8TCG1	CIP2A	0.52843	0.0021589	Down	102.18	22.2	14	14	14	10278	9918.3	11157	5635.3	7153.7	5096	1.30985	1.26527	1.41638	0.663054	0.824405
Q8TCY9	URGCP	0.656459	0.000358539	Down	104.99	7.8	5	5	5	1405.6	1320.3	1489.3	969.99	1049.9	960.18	1.22583	1.15259	1.29381	0.781007	0.827969
Q8TD19	NEK9	1.86393	0.00754863	Up	107.17	6.6	4	4	4	0	397.58	355.85	664.51	846.14	757.41		0.688765	0.61348	1.06178	1.3242
Q8TD30	GPT2	0.183825	0.0150486	Down	57.903	16.4	5	5	5	4445.1	3694.5	1753.6	862.4	337.76	748.3	2.35551	1.95971	0.925665	0.421921	0.161849
Q8TDB6	DTX3L	2.14155	0.0104832	Up	83.553	8.2	4	4	4	1586.9	1677.3	994.49	3574.1	3290.9	2966.3	0.706732	0.747737	0.44119	1.46957	1.32531
Q8TDH9	BLOC1S5	3.14757	0.025083	Up	21.609	38	5	5	5	1899.2	3412.3	1456.3	4803.1	8495.1	9587.4	0.401894	0.722805	0.306981	0.938387	1.62558
Q8TE02	ELP5	1.81143	0.0372652	Up	34.841	9.2	2	2	2	977.66	1025	1489.7	2232.3	0	2246.5	0.641358	0.673085	0.973491	1.35202
Q8TED0	UTP15	0.442026	0.0339918	Down	58.414	30.3	11	11	11	43900	23664	52555	19828	19244	18079	1.55398	0.838497	1.85317	0.648005	0.615989
Q8TEU7	RAPGEF6	0.389639	0.00148222	Down	179.42	9.4	9	8	9	3091.9	2455.6	2793.7	1403.6	1008.1	1085.6	1.63887	1.3029	1.47509	0.686881	0.483192
Q8TEW0	PARD3	1.71125	0.0332947	Up	151.42	14.2	13	13	13	1492	2690.3	1737.3	3665.8	3590.4	3647.3	0.556517	1.00448	0.645512	1.2624	1.21102
Q8WU90	ZC3H15	0.548182	0.0047386	Down	48.602	28.2	10	10	10	16456	21172	15531	10951	11137	9336	1.22083	1.57227	1.14776	0.750076	0.747134
Q8WUA8	TSKU	0.0969225	0.0164691	Down	37.807	6.2	2	2	2	2868.3	2534.1	12289	551.6	803.54	495.58	0.921019	0.814518	3.9308	0.163526	0.233318
Q8WUF5	PPP1R13L	1.76364	0.00918305	Up	89.09	2.9	2	2	2	392.55	354.12	490.18	682.56	904.76	762.83	0.686719	0.620109	0.854201	1.10241	1.43125
Q8WUH2	TGFBRAP1	2.13367	0.0133882	Up	97.157	6.3	4	4	4	620.5	374.39	580.54	1439.7	1084.2	1094.5	0.749669	0.452778	0.698683	1.6059	1.1845
Q8WUH6	TMEM263	0.626777	0.0133404	Down	11.748	53.4	4	4	4	66158	62495	72578	40112	41804	53432	1.23342	1.16629	1.34789	0.690434	0.704764
Q8WUK0	PTPMT1	1.60212	2.42536e-05	Up	22.843	25.9	4	4	4	5475.1	5544.7	5764	9429.7	10169	9360.2	0.751079	0.761386	0.787658	1.19429	1.26145
Q8WUM4	PDCD6IP	0.610018	0.00140435	Down	96.022	43.1	29	29	29	93058	88242	103410	68102	60296	58586	1.23797	1.17507	1.37037	0.836439	0.725339
Q8WUN7	UBTD2	7.55059	0.00125924	Up	26.189	13.2	2	2	2	699.95	1110.2	465.09	6396.3	6699.2	5442.9	0.211025	0.335044	0.139677	1.78039	1.82637
Q8WV24	PHLDA1	1.6735	0.0359923	Up	45.016	4.2	2	2	2	4196.1	4221.3	7150.3	9088.4	9670.1	9273.4	0.603919	0.608152	1.02513	1.20765	1.25852
Q8WVY7	UBLCP1	1.51016	0.00509769	Up	36.804	18.9	6	6	6	18084	22226	19614	35496	32214	29781	0.720882	0.886878	0.778854	1.30638	1.16121
Q8WW59	SPRYD4	1.63506	0.0185026	Up	23.128	31.9	5	5	5	7188.2	8258.9	10022	15475	12906	16332	0.642702	0.73917	0.892614	1.27744	1.04347
Q8WWC4	MAIP1	1.9682	0.0031041	Up	32.544	12	3	3	3	5013.8	3530.2	4640.6	9258.2	9263.5	9397.7	0.765418	0.539466	0.705709	1.3049	1.2788
Q92504	SLC39A7	2.56288	0.0308406	Up	50.117	3	2	2	2	2264.2	3778.8	3145.6	9680.6	5167.3	10359	0.413075	0.690082	0.57166	1.63055	0.852462
Q92547	TOPBP1	0.258037	0.0164655	Down	170.68	6.7	6	6	6	1344	1746.3	1536.8	662.19	445.6	186.52	1.42426	1.85243	1.62229	0.647876	0.427005
Q92556	ELMO1	0.367014	0.0270725	Down	83.829	10.9	5	3	3	1678.4	2007.3	1638.6	762.53	1020.5	340.19	1.41416	1.69297	1.3753	0.593171	0.777525
Q92598	HSPH1	0.61437	0.000146774	Down	96.864	67.8	43	41	42	227940	217970	230060	140730	156660	149670	1.27363	1.21914	1.28052	0.725989	0.791553
Q92599	SEPTIN8	1.53212	0.00248204	Up	55.756	43.3	16	14	14	112840	98526	92363	165430	166740	168630	0.88011	0.769233	0.717616	1.19126	1.17601
Q92620	DHX38	0.565789	0.0189575	Down	140.5	25.5	23	23	23	14947	23101	16113	9912.8	11785	11294	1.07619	1.66494	1.15566	0.658946	0.767293
Q92625	ANKS1A	2.21835	0.0108072	Up	123.11	6.7	4	4	4	633.04	808.76	1149.4	1833	2307.3	2048.7	0.452421	0.578581	0.818281	1.20946	1.49112
Q92793	CREBBP	6.30339	0.0402015	Up	265.35	6.6	11	4	4	303.32	384.25	3792.8	14269	8701.1	7426.1	0.0545736	0.0692036	0.67977	2.37025	1.41564
Q92805	GOLGA1	0.392105	0.0232343	Down	88.183	9.4	4	4	4	1098.2	1433.1	1245.5	329.23	457.03	796.27	1.28584	1.67963	1.45268	0.355896	0.483891
Q92878	RAD50	1.57574	0.0454357	Up	153.89	23.4	21	21	21	9941.4	7542.9	5693.2	12624	14551	12206	0.997188	0.757357	0.568861	1.16908	1.31984
Q92974	ARHGEF2	1.53866	0.0453185	Up	111.54	43.3	29	29	29	34918	34030	34909	60022	43953	67355	0.796227	0.776753	0.792949	1.26362	0.906304
Q93062	RBPMS	2.63006	0.00132655	Up	21.802	19.9	3	3	3	5190.1	5867.5	7804.9	18884	17750	16775	0.450634	0.509958	0.67505	1.51378	1.39362
Q93063	EXT2	0.506938	0.000665396	Down	82.254	13.8	7	7	7	8116.4	6443.3	7460.4	4207.2	4009.3	3803.8	1.49618	1.18895	1.36995	0.716033	0.668324
Q93074	MED12	0.436846	0.00941768	Down	243.08	8.5	12	10	12	5219.6	3813.7	4359.5	2754.9	1651.1	1888.9	1.66363	1.21675	1.38413	0.810673	0.475874
Q969E4	TCEAL3	2.24354	0.000548368	Up	22.502	22.5	4	4	4	9755.9	8268.7	9277	19367	24050	22522	0.656565	0.557033	0.621925	1.20335	1.4636
Q969F9	HPS3	2.0532	0.0073895	Up	113.73	2.8	2	2	2	197.76	146.12	243.29	445.35	445.27	407.5	0.658227	0.486833	0.806644	1.36854	1.34017
Q969T3	SNX21	1.79545	0.000103224	Up	41.365	8.3	2	2	2	1175.4	1144	1233.1	2448.5	2288.3	2132.9	0.707688	0.68947	0.739562	1.36105	1.24585
Q96A26	FAM162A	0.526516	0.000484615	Down	17.342	31.8	6	6	6	129150	144900	139490	71532	87382	75695	1.25036	1.40424	1.34525	0.639382	0.764998
Q96A49	SYAP1	0.553405	0.00284778	Down	39.933	55.7	16	16	16	113280	103600	116070	64794	58675	74355	1.33924	1.22602	1.36693	0.707229	0.627273
Q96AD5	PNPLA2	1.89051	0.00821755	Up	55.315	16.3	5	5	5	1443.4	1477.9	2063.7	3181.5	3952.8	3029.3	0.597902	0.612804	0.851549	1.21673	1.48063
Q96AE7	TTC17	1.95745	0.0488007	Up	129.56	3	3	3	3	4421.6	8769.6	8582.3	14302	13181	18226	0.411153	0.816277	0.794966	1.22784	1.10833
Q96AY4	TTC28	1.9232	0.00320969	Up	270.88	4.2	6	6	6	304.25	419.95	361.02	821.47	752.15	675.44	0.57259	0.791123	0.676807	1.42733	1.28002
Q96BD8	SKA1	0.234086	0.00567548	Down	29.484	12.5	2	2	2	4455.9	4381.2	4258.8	1748.8	916.93	646.56	1.70408	1.67719	1.62242	0.617468	0.317094
Q96BI1	SLC22A18	4.03912	0.00760381	Up	44.845	16.7	4	4	4	5052	13578	7064.5	33549	38174	39936	0.230802	0.620933	0.321497	1.41506	1.57703
Q96BJ3	AIDA	1.5639	0.0295921	Up	35.023	30.1	9	9	9	11793	17823	14676	28255	24888	21533	0.622028	0.941021	0.771105	1.37594	1.18706
Q96BR5	COA7	2.13793	0.00478137	Up	25.709	13.9	2	2	2	718.71	950.12	829.51	2039.6	2238.3	1493	0.545386	0.721708	0.627035	1.42894	1.53591
Q96BY6	DOCK10	9.09819	0.0182322	Up	249.53	4.5	7	7	7	63.587	233.74	22.468	1203	1044.7	893.61	0.115284	0.424196	0.0405775	2.01366	1.71273
Q96BY7	ATG2B	4.41017	0.00472992	Up	232.76	1.9	3	3	3	98.169	0	78.286	465.31	490.87	304.81	0.357123		0.283692	1.5628	1.61476
Q96CB9	NSUN4	2.69438	0.0236292	Up	43.088	14.8	3	3	3	3842.8	3405.3	3726.4	14090	12126	5813.9	0.560726	0.497383	0.541642	1.89816	1.59999
Q96CM8	ACSF2	4.39453	0.000734493	Up	68.124	16.4	7	7	7	2749.2	3167.7	2143.8	11298	11588	15136	0.374355	0.431772	0.290792	1.42036	1.42687
Q96CN9	GCC1	0.641436	0.00749039	Down	87.81	14.7	8	8	8	3368.7	3100.2	3203.3	1893.7	2313.4	2462.8	1.29351	1.1916	1.22525	0.671333	0.80326
Q96CV9	OPTN	1.97176	0.0216959	Up	65.921	10.1	5	5	5	824.13	1192.7	1502.4	2138.6	2591.7	2728.2	0.471084	0.682445	0.855478	1.12863	1.33963
Q96DF8	ESS2	0.442563	0.0213066	Down	52.567	14.9	4	4	4	4609.9	5235.5	4911.6	1767.7	1784.8	3424.8	1.33095	1.51308	1.41258	0.471192	0.465969
Q96DX5	ASB9	0.573582	0.0130593	Down	31.857	33	5	5	5	26425	23274	18382	13158	16497	12489	1.50436	1.32629	1.04243	0.691583	0.849255
Q96EH3	MALSU1	0.42576	0.0184042	Down	26.17	15	2	2	2	3621.8	6009.9	4411.8	2436.5	1536.4	2439.6	1.11101	1.84542	1.34813	0.69005	0.426184
Q96EU7	C1GALT1C1	0.284282	0.0129593	Down	36.382	9.7	2	2	2	540.58	827.1	680.77	160.77	0	250.11	1.14942	1.76039	1.44191	0.315603
Q96F07	CYFIP2	3.45196	0.0407872	Up	148.4	17.5	18	6	6	485.49	681.24	505.53	3684.1	1178.9	1358.7	0.385923	0.542068	0.400302	2.70378	0.847413
Q96F63	CCDC97	1.51873	0.000417109	Up	38.946	21.3	3	3	3	4027.1	4345.5	4062.3	6807.2	6601.7	6907.9	0.771568	0.833402	0.775307	1.20412	1.14376
Q96FF9	CDCA5	0.268923	0.000847756	Down	27.6	32.5	4	4	4	9725.4	6349.7	6678.2	2319.3	2028.2	2233.5	2.0804	1.35965	1.42305	0.458053	0.392327
Q96FV2	SCRN2	2.02947	0.00801367	Up	46.596	21.6	5	5	5	13498	13374	8947.2	25592	29591	23256	0.741306	0.735229	0.489481	1.29763	1.46955
Q96GC9	VMP1	0.659676	0.00198195	Down	46.237	17	4	4	4	35944	39494	39345	29607	27953	24059	1.14841	1.26309	1.25222	0.87334	0.807599
Q96GD4	AURKB	0.511436	0.000769038	Down	39.31	25.6	7	7	7	15109	18410	17407	8773	10364	8929.4	1.20023	1.46392	1.37745	0.643424	0.744484
Q96GK7	FAHD2A	1.56234	0.00682041	Up	34.596	36.3	9	9	9	49097	66112	54729	97833	97915	90255	0.675712	0.910794	0.750317	1.24312	1.21858
Q96GS4	BORCS6	5.06486	0.0119817	Up	37.226	13.7	3	3	3	1066.9	813.87	0	3533.3	4767.5	7020.9	0.324315	0.247646		0.991615	1.31048
Q96H20	SNF8	2.97095	0.0364116	Up	28.864	14	3	3	3	7570.3	2136.2	3232.2	15003	10867	15387	0.876524	0.247586	0.372794	1.60379	1.13778
Q96HA7	TONSL	2.32278	0.0157237	Up	150.93	5.2	4	4	4	832.21	710.52	463.75	1781.2	1340.1	1882	0.744979	0.636679	0.413538	1.47212	1.08479
Q96HQ2	CDKN2AIPNL	0.642637	0.00270615	Down	13.196	52.6	4	4	4	89933	99208	80725	63688	60610	62338	1.23621	1.36506	1.10535	0.808257	0.753381
Q96I15	SCLY	2.07916	1.82206e-05	Up	48.148	36.9	9	9	9	4259.8	4124.2	4256.2	9240.2	9355	9677.3	0.653351	0.633185	0.650279	1.30845	1.29747
Q96IU4	ABHD14B	1.64579	1.35814e-05	Up	22.345	47.1	6	6	6	153410	159540	161420	285400	290850	264730	0.73186	0.761863	0.7671	1.25703	1.2547
Q96J02	ITCH	0.566004	0.0322049	Down	102.8	22.4	15	14	15	11653	13626	16610	10417	9120.1	6075.1	1.08328	1.26796	1.53813	0.894058	0.766657
Q96J42	TXNDC15	0.36971	0.00324509	Down	39.885	21.1	5	5	5	6783.2	9019	5808.2	2440.4	2980.6	3171.4	1.4093	1.87568	1.20207	0.468111	0.559976
Q96J84	KIRREL1	2.69983	0.0254453	Up	83.535	12.8	6	6	6	3657.5	4480	4934.2	7322.9	13837	16690	0.450711	0.552618	0.60569	0.833136	1.54189
Q96JB1	DNAH8	0.63064	0.0155881	Down	514.66	0.8	3	3	3	4997.2	6147.6	6019.8	3743.8	3415.4	4459	1.08946	1.34159	1.30733	0.753554	0.67332
Q96JG6	VPS50	1.70575	0.011704	Up	111.17	17.6	12	12	12	2576.8	3897.8	2928.4	5891	5657.2	5715.6	0.606353	0.918116	0.686428	1.27983	1.20377
Q96KB5	PBK	0.467303	7.66629e-05	Down	36.085	49.4	10	10	10	79321	85123	88061	39663	44858	42506	1.31146	1.40879	1.45034	0.605441	0.670663
Q96KC8	DNAJC1	1.50272	0.0110463	Up	63.882	10.1	4	4	4	1943.7	2444.2	2548.1	3538.9	4126.7	3564.7	0.671395	0.845121	0.87677	1.12859	1.28899
Q96KR6	FAM210B	2.55343	7.41541e-05	Up	20.424	15.1	2	2	2	6252	5443.5	5355.2	15334	15578	15934	0.613983	0.535117	0.523881	1.39031	1.3834
Q96L91	EP400	0.527765	0.00471544	Down	343.48	6.6	13	13	13	2160.1	3087.9	2766.5	1431.1	1631.6	1492.7	1.07834	1.54305	1.37573	0.659588	0.736538
Q96LD4	TRIM47	1.68291	0.000535368	Up	69.531	28.7	11	11	11	16644	17398	15955	27883	31431	31232	0.743129	0.777569	0.709616	1.14938	1.269
Q96P48	ARAP1	2.09173	0.00126035	Up	162.19	9.3	9	9	9	1784.8	1594	2096.5	4045.6	4605.3	3697.3	0.628365	0.561751	0.735254	1.315	1.46615
Q96PC5	MIA2	1.93568	0.0475796	Up	159.83	8.2	8	8	8	1743.3	1356	3215.3	4184.9	4423.7	4530.8	0.562314	0.437824	1.03311	1.24627	1.2903
Q96PD2	DCBLD2	0.0998959	0.00382219	Down	85.034	11.4	5	5	5	33135	42974	38615	2898.3	1989.4	7285.5	1.63852	2.12717	1.90213	0.13232	0.0889576
Q96QG7	MTMR9	0.529019	0.00256872	Down	63.461	14.2	6	6	6	10827	11291	12387	5732.3	6431.5	7443.5	1.25553	1.31065	1.43089	0.613716	0.674418
Q96QU8	XPO6	0.543026	0.000121211	Down	128.88	8	6	6	6	2242.7	2328.5	2407.1	1313.1	1499	1272	1.27215	1.32213	1.36013	0.687675	0.768892
Q96R06	SPAG5	2.04007	0.000990656	Up	134.42	9.1	8	8	8	1384.7	1728.2	1504.5	3085.6	3756	3307.2	0.588441	0.735147	0.636882	1.21061	1.44334
Q96RF0	SNX18	2.4348	0.00374125	Up	68.894	8.4	4	4	4	4724.9	4472.2	4502.2	12814	14642	8620.1	0.595653	0.564359	0.565387	1.49144	1.66916
Q96RQ3	MCCC1	1.72913	0.0263684	Up	80.472	37	15	15	15	19735	19185	19905	42929	41497	25546	0.733648	0.713914	0.737112	1.4734	1.39497
Q96S53	TESK2	0.432869	0.000343437	Down	63.639	4.9	3	3	3	7131.1	7171.8	7588.5	3825.7	3048	3319.7	1.39467	1.40403	1.4784	0.69079	0.53905
Q96S99	PLEKHF1	2.69843	0.0324969	Up	31.194	11.5	2	2	2	825.94	460.78	784.04	2632.4	2261.1	1155.1	0.638326	0.356468	0.603604	1.8783	1.5802
Q96SB4	SRPK1	0.463833	0.0441683	Down	74.324	21.5	11	9	9	17506	13051	21800	7263.6	6083.3	12581	1.40322	1.04716	1.74066	0.537537	0.440935
Q96SL4	GPX7	0.61596	0.0140795	Down	20.996	43.3	5	5	5	23369	22770	19335	16784	15275	11478	1.3452	1.31202	1.10869	0.89199	0.795104
Q96T60	PNKP	2.65782	0.00721434	Up	57.076	28.6	10	10	10	1998.4	3017.8	3108.2	5883.9	8800.1	8543.4	0.399977	0.604612	0.619701	1.08727	1.59272
Q96T88	UHRF1	0.160709	0.000405962	Down	89.813	29.9	19	18	19	36843	33881	34200	7933.5	4518.3	5678	1.87878	1.72946	1.73727	0.373512	0.20835
Q99519	NEU1	1.81506	0.00533936	Up	45.467	16.1	6	6	6	8820.8	9795.8	9769.8	15466	18711	21176	0.660988	0.734782	0.729275	1.07	1.26789
Q99523	SORT1	1.98146	2.45104e-05	Up	92.067	12.5	6	6	6	4411.1	4339.3	4679.5	9374	9588.5	9670.5	0.658057	0.647991	0.695402	1.2911	1.29349
Q99536	VAT1	1.68612	0.000918731	Up	41.92	62.1	17	17	17	144100	142420	154660	280350	245320	274130	0.728643	0.720867	0.779021	1.30879	1.12171
Q99538	LGMN	1.5229	0.00615411	Up	49.411	16.6	4	4	4	12650	12050	13303	23057	18380	20793	0.791946	0.755136	0.829611	1.33268	1.04051
Q99543	DNAJC2	0.261807	1.20511e-05	Down	71.996	26.4	11	11	11	41693	43238	38272	11224	12695	10848	1.65617	1.71925	1.51441	0.411631	0.456007
Q99572	P2RX7	5.62198	0.0349298	Up	68.584	23.2	9	9	9	3151.5	504.22	293.11	8013.9	8131.4	7776.3	0.70956	0.113638	0.0657389	1.66585	1.65552
Q99595	TIMM17A	0.170884	0.000496448	Down	18.023	26.3	2	2	2	11876	19310	12212	2890.4	2431.2	2657.5	1.45049	2.36081	1.48577	0.325929	0.268512
Q99615	DNAJC7	0.647209	0.00993367	Down	56.44	30.4	12	12	12	33206	34530	26626	20768	21816	23111	1.30184	1.3551	1.03984	0.751718	0.773417
Q99661	KIF2C	0.385686	0.00622123	Down	81.312	22.6	12	11	12	13388	8804.4	10724	4544.4	5773.5	3411.8	1.80101	1.18559	1.43707	0.564412	0.702323
Q99685	MGLL	1.63262	0.000493248	Up	33.261	73.9	15	15	15	109600	116380	102900	197160	205570	176060	0.757702	0.805377	0.708636	1.25842	1.28512
Q99707	MTR	0.464917	0.00164463	Down	140.53	23.2	22	22	22	10039	10800	10122	4288.6	5348.4	5833.9	1.35672	1.46102	1.36265	0.535099	0.653613
Q99719	SEPTIN5	2.12814	0.000497956	Up	42.777	14.4	4	4	4	4900.8	5363.2	5363.2	11295	13920	10663	0.597079	0.654066	0.650892	1.27049	1.53356
Q99797	MIPEP	1.82639	0.0101616	Up	80.64	21.3	11	11	11	2673.5	3316.8	3158.2	6296.5	4897.2	6738	0.619504	0.769336	0.728993	1.34704	1.02615
Q99805	TM9SF2	0.654443	0.000408245	Down	75.775	30	14	14	14	102040	92544	95243	67240	67444	69385	1.29643	1.17696	1.20541	0.788727	0.774856
Q9BPW8	NIPSNAP1	1.8615	0.00258003	Up	33.31	40.5	8	7	7	41543	46052	43168	84396	104740	73699	0.662309	0.734927	0.685559	1.24223	1.50999
Q9BPX6	MICU1	0.39755	5.82136e-05	Down	54.351	15.3	5	5	5	9582.7	8620.1	8798	4035.5	3642.4	3869.5	1.55991	1.40461	1.42664	0.606496	0.536163
Q9BPZ3	PAIP2	0.576645	0.000808818	Down	14.984	26	2	2	2	23296	23527	24797	13480	15038	15891	1.25988	1.27365	1.33588	0.673067	0.735422
Q9BQ69	MACROD1	1.81007	0.0231889	Up	35.505	27.4	5	5	5	16625	10497	18564	29606	31029	28402	0.774347	0.489409	0.861322	1.27313	1.30689
Q9BQC3	DPH2	0.661247	0.0435716	Down	52.082	12.7	3	3	3	3513.9	3650.8	4656.1	2305.4	2781.3	3304.3	1.09094	1.13457	1.43997	0.660809	0.780829
Q9BQI0	AIF1L	1.95769	0.0118498	Up	17.068	12.7	2	2	2	5649.4	5568.2	8030.4	11644	13122	15684	0.593825	0.585873	0.84084	1.13	1.24725
Q9BRF8	CPPED1	1.78427	0.00567344	Up	35.548	37.6	7	7	7	12993	10719	12127	24747	19508	24435	0.779989	0.644119	0.725191	1.37158	1.05898
Q9BRK5	SDF4	1.81875	0.00979963	Up	41.806	41.2	12	12	12	39343	39934	52264	100340	87266	70395	0.633766	0.643928	0.838657	1.49229	1.27117
Q9BRX8	PRXL2A	2.2122	9.00305e-05	Up	25.764	20.1	4	4	4	3495.3	3057.3	3601.1	8013.3	8405.7	7769.8	0.638658	0.559184	0.655449	1.35181	1.38885
Q9BRZ2	TRIM56	1.7196	0.0249105	Up	81.487	17.9	9	9	9	4073.1	3479.9	2522.5	6600.3	5512	6514.6	0.890477	0.761548	0.54935	1.33223	1.08969
Q9BSC4	NOL10	0.655052	0.00121137	Down	80.301	26.9	11	11	11	7618	8728.1	7572.8	5751.7	5543	5569.4	1.17213	1.34428	1.16068	0.817056	0.771221
Q9BSD7	NTPCR	1.56513	0.00175676	Up	20.713	71.6	10	10	10	51046	48352	41868	78769	81708	77620	0.84435	0.800586	0.689863	1.20292	1.22215
Q9BSH5	HDHD3	4.42781	0.000971631	Up	28	41.8	5	5	5	1807.6	3047.6	1930.4	12080	10571	9728.5	0.289613	0.488773	0.308094	1.78691	1.53155
Q9BSU1	PHAF1	2.49475	0.0244282	Up	47.524	10.9	2	2	2	515.38	423.13	302.79	959.32	1615.2	781.93	0.703393	0.578066	0.411654	1.2088	1.9934
Q9BT22	ALG1	0.591409	0.00193658	Down	52.518	21.6	7	7	7	18955	17330	19860	10823	11971	12902	1.2951	1.18525	1.35169	0.682725	0.739617
Q9BTA9	WAC	2.19719	0.00517324	Up	70.723	12.2	5	5	5	2881.2	4295.7	2751.7	7524.8	7926.5	8028.3	0.541173	0.807662	0.514854	1.3049	1.3463
Q9BTE6	AARSD1	2.05112	4.82694e-05	Up	45.479	19.7	5	5	5	5509	5993.3	5914.1	12363	12961	13113	0.618926	0.674008	0.661873	1.28236	1.31675
Q9BTT6	LRRC1	3.2542	0.00375489	Up	59.241	13.2	5	4	4	445.82	523.41	842.77	1875.4	2380.1	2093.2	0.342805	0.402869	0.645531	1.33138	1.65493
Q9BU02	THTPA	2.26058	0.00793162	Up	25.566	23.5	4	4	4	2402.7	1590.4	2592.9	5805.1	4677.9	5514.5	0.667612	0.442348	0.717679	1.4892	1.17537
Q9BU89	DOHH	0.635183	1.02318e-05	Down	32.904	35.1	6	6	6	22805	22559	23314	15672	15703	15575	1.23761	1.22548	1.26035	0.785229	0.770607
Q9BUL5	PHF23	0.626836	0.0183136	Down	43.818	16.4	3	3	3	2844.1	2522	2967.3	1570.5	1803.7	2232.2	1.28028	1.13642	1.33058	0.652704	0.734211
Q9BUT1	BDH2	1.70849	0.00746456	Up	26.724	18	3	3	3	5899.3	5255.5	6792.4	11725	9602.9	11613	0.727444	0.648704	0.834339	1.33485	1.07078
Q9BV10	ALG12	1.62915	0.00749001	Up	54.654	13.7	4	4	4	3470.2	4489.5	4115.4	7776.3	7374.1	6064.3	0.654122	0.847102	0.772746	1.35331	1.25693
Q9BV57	ADI1	5.70795	0.032595	Up	21.498	50.3	7	7	7	1720.8	9745.2	12968	44046	58706	47511	0.0618103	0.350392	0.464006	1.46068	1.90682
Q9BV79	MECR	1.69018	0.0002094	Up	40.461	15.5	5	5	5	11455	11897	11191	20212	20802	21788	0.738409	0.767666	0.718606	1.2029	1.21256
Q9BVX2	TMEM106C	0.661827	0.0020339	Down	27.875	12	2	2	2	17636	17805	18884	13886	11858	12925	1.19004	1.20264	1.26933	0.865081	0.723552
Q9BW19	KIFC1	0.544128	0.00120866	Down	73.747	41.6	19	19	19	19502	21173	19215	13193	11885	10060	1.28778	1.39952	1.26393	0.804316	0.709677
Q9BWE0	REPIN1	3.20135	0.0310676	Up	63.574	12.3	5	5	5	1114.6	680.2	289.44	2493.4	2184.2	2500.4	0.755125	0.461285	0.195334	1.55959	1.3381
Q9BX66	SORBS1	0.125356	3.96578e-06	Down	142.51	5.3	5	5	5	17189	16278	15806	2013.1	2297.8	2334.1	1.92892	1.82851	1.76688	0.208568	0.233171
Q9BX68	HINT2	1.53908	0.00181099	Up	17.162	57.7	6	6	6	118410	108510	111540	171810	189980	198460	0.826769	0.758401	0.775795	1.10755	1.1995
Q9BX79	STRA6	0.578492	0.000659265	Down	73.502	11.5	5	5	5	18285	16914	17467	11416	11925	9520.1	1.34155	1.2422	1.27659	0.773294	0.791166
Q9BXJ8	TMEM120A	2.61673	0.00248607	Up	40.61	7.6	2	2	2	1248.7	1259.7	1907.4	4507.1	4181.7	3756.5	0.464716	0.469278	0.707118	1.54862	1.40728
Q9BXP2	SLC12A9	2.0169	0.0242843	Up	96.109	12	8	8	8	3849.7	6284.2	7837.7	13028	12828	13130	0.424122	0.693022	0.860147	1.32514	1.27797
Q9BXW9	FANCD2	0.487555	0.000725244	Down	164.13	19.9	21	21	21	8114.9	7852.4	7437.3	4182.8	4683.5	3451	1.42549	1.38075	1.30142	0.678371	0.743959
Q9BYB4	GNB1L	4.32379	0.0455671	Up	35.618	29.1	6	5	6	8278.2	5583.4	5397	39347	41011	10228	0.472904	0.319278	0.307121	2.07524	2.11853
Q9BYG3	NIFK	0.54065	0.0255375	Down	34.222	49.5	11	11	11	36023	54166	45110	30919	28857	19265	1.05461	1.58735	1.31554	0.835712	0.763943
Q9BYI3	HYCC1	1.86416	0.000128204	Up	57.625	14.6	4	4	4	1992.8	1893.6	2017.2	3794.8	3914.2	4127.1	0.704909	0.670488	0.710785	1.2393	1.25202
Q9BYV8	CEP41	1.66807	0.0245586	Up	41.368	35.9	10	10	10	8439	9360.1	12204	18185	15278	20242	0.632614	0.702363	0.911319	1.25858	1.03565
Q9BZL1	UBL5	0.542885	0.00963743	Down	8.5468	26	3	3	3	25623	27275	24302	16693	17544	11070	1.31246	1.39847	1.23999	0.78942	0.812608
Q9BZV1	UBXN6	1.86663	2.82618e-05	Up	49.753	33.8	8	8	8	13027	12002	12062	25535	25163	23858	0.732172	0.675236	0.675318	1.32502	1.27888
Q9BZX2	UCK2	0.60075	0.000464713	Down	29.299	21.1	4	4	4	19598	20799	20958	12607	13060	13969	1.21771	1.29363	1.29719	0.723209	0.733793
Q9C004	SPRY4	2.47308	2.14033e-05	Up	32.541	31.8	7	7	7	19088	18386	17473	51699	49547	45156	0.594876	0.57357	0.542443	1.48754	1.39631
Q9C026	TRIM9	1.68439	0.00378328	Up	79.176	10.1	5	5	5	3495.8	4153.3	4515	6927.7	8211.7	6940.9	0.640579	0.76182	0.824146	1.17202	1.36068
Q9C037	TRIM4	1.77772	0.00289426	Up	57.46	18.6	6	6	6	2595.2	2776.6	2468.2	5076.4	4406.1	5488.1	0.71392	0.764584	0.676362	1.2893	1.09605
Q9C040	TRIM2	2.06594	0.000422621	Up	81.529	43.5	21	20	21	18230	14958	17651	35874	38719	38425	0.698132	0.573399	0.673349	1.26838	1.34083
Q9C0B0	UNK	1.55755	0.0230748	Up	88.084	13	5	5	5	5955.7	4817.1	3935.9	7625.2	8881.9	8169.9	0.948877	0.768238	0.624657	1.12162	1.27962
Q9GZM7	TINAGL1	0.64685	0.00347214	Down	52.387	38.5	10	10	10	28922	28566	28464	22786	19913	17236	1.24402	1.22993	1.21959	0.90487	0.774521
Q9GZN8	C20orf27	0.538148	0.00246666	Down	19.291	73.6	9	9	9	112590	99307	83846	56085	61676	53772	1.51197	1.33492	1.12162	0.695357	0.748955
Q9GZP4	PITHD1	0.619948	0.00184934	Down	24.178	64.9	11	11	11	31215	36555	36712	21778	23974	23943	1.12457	1.31827	1.31751	0.724372	0.781021
Q9H061	TMEM126A	1.62808	0.00514352	Up	21.527	41.5	6	6	6	13730	17625	17431	28976	27300	29150	0.641941	0.824872	0.811833	1.25078	1.15421
Q9H0F7	ARL6	0.326878	0.014292	Down	21.097	17.2	2	2	2	12715	16102	17107	3706.1	4001.5	8309.2	1.28812	1.63287	1.72637	0.346637	0.366572
Q9H0H5	RACGAP1	0.214643	1.5539e-05	Down	71.026	22.2	10	10	10	15167	15437	17694	3524	3739	3886.5	1.60096	1.63109	1.86049	0.343429	0.356891
Q9H0P0	NT5C3A	0.437515	0.0341897	Down	37.948	12.5	4	4	4	6591.8	7382.2	14109	3877.3	4757.5	4579.5	1.00161	1.12283	2.13555	0.543929	0.653688
Q9H0R3	TMEM222	0.211332	8.77612e-05	Down	23.23	20.7	2	2	2	7559.5	9312.2	9546.3	1989.2	2292.3	1742	1.4622	1.80302	1.83937	0.355232	0.400944
Q9H0S4	DDX47	0.517807	0.00146441	Down	50.646	41.5	13	12	13	48017	45399	44459	21864	29403	25646	1.40282	1.32765	1.29385	0.589731	0.776774
Q9H0X9	OSBPL5	4.44515	0.00913332	Up	98.615	12.7	8	5	5	195.98	609.1	415.24	1904.2	1856	2072	0.174375	0.542492	0.368036	1.56424	1.4933
Q9H1C4	UNC93B1	2.00515	0.048573	Up	66.63	9.4	4	4	4	5427.4	3796	7857.9	9118.8	15377	12402	0.630931	0.441722	0.909948	0.978694	1.61644
Q9H1H9	KIF13A	1.63787	0.00155744	Up	202.31	7.9	10	6	6	940.36	807.94	869.01	1533.2	1456	1619.5	0.816603	0.702311	0.75173	1.22924	1.14334
Q9H1K1	ISCU	1.96399	0.0351755	Up	17.999	12.6	2	2	2	5480.8	2576.4	4610.2	8322.4	9536.9	8921.4	0.871833	0.410238	0.730516	1.22224	1.37181
Q9H1U9	SLC25A51	2.49272	0.00505376	Up	33.672	12.5	2	2	2	596.86	564.92	572.92	2043.4	1477	1146.7	0.585041	0.554286	0.559407	1.84921	1.30916
Q9H1Y0	ATG5	1.73553	0.00651801	Up	32.447	14.9	3	3	3	2507.4	2677.3	2003.4	4034.6	4621.1	4765.8	0.763431	0.815974	0.607623	1.13414	1.2723
Q9H270	VPS11	2.32008	0.00101914	Up	107.84	35.7	22	22	22	4728	5574.2	4906.9	12875	11074	13949	0.558651	0.659293	0.577551	1.40452	1.18322
Q9H2J4	PDCL3	0.592917	0.00823615	Down	27.614	49.4	8	8	8	25312	26207	30441	16698	15441	20015	1.18432	1.22742	1.4188	0.721315	0.653303
Q9H2K8	TAOK3	2.6079	0.00991745	Up	105.4	12.6	8	8	8	731.13	1467	1051.7	2612.7	3355.3	3156.7	0.37075	0.744646	0.53125	1.22319	1.53856
Q9H2U2	PPA2	1.60606	0.0104151	Up	37.92	50.3	14	14	14	42758	57959	41840	82248	83175	81096	0.689602	0.935697	0.672191	1.22469	1.21303
Q9H300	PARL	3.70887	0.00998913	Up	42.19	8.2	2	2	2	983.96	1781.3	2383.4	6653.7	5465.7	8338	0.241129	0.436961	0.581822	1.50541	1.2112
Q9H3H1	TRIT1	0.042067	0.0311393	Down	52.725	5.8	2	2	2	1161.3	1012.3	5969.7	129.58	119.57	0	0.723586	0.631376	3.70526	0.0745423	0.0673698
Q9H3H3	C11orf68	1.52492	0.0217592	Up	31.43	50.7	11	11	11	37313	28268	31686	45293	61071	53416	0.910884	0.690766	0.770532	1.02083	1.34814
Q9H4B0	OSGEPL1	1.56927	0.00835199	Up	45.122	13.3	4	4	4	3193.6	2901.2	3392.8	6091.1	5521	4446	0.784474	0.71336	0.830188	1.38138	1.22635
Q9H4L7	SMARCAD1	0.0641439	1.29792e-05	Down	117.4	11.5	9	9	9	62099	46190	45954	3670.3	3774.4	3220.9	2.36296	1.75935	1.74187	0.128942	0.129873
Q9H501	ESF1	0.532985	1.55631e-05	Down	98.795	17.9	13	13	13	14091	13740	13736	8014.2	7814.3	8009.6	1.3519	1.31954	1.31276	0.709877	0.677941
Q9H5Q4	TFB2M	0.651181	0.0052188	Down	45.348	33.8	10	10	10	14967	15763	14405	10997	11911	8817.1	1.22194	1.28821	1.17152	0.828911	0.879347
Q9H6E5	TUT1	0.448381	0.0104258	Down	93.846	7.3	3	3	3	1265.3	1503.5	1813	555.89	939.22	720.08	1.16813	1.38943	1.66731	0.473813	0.784086
Q9H6R3	ACSS3	6.42299	0.000649127	Up	74.777	14.4	6	6	6	0	699.15	821.4	4586.2	5226.8	5917.4		0.212141	0.248025	1.28349	1.4327
Q9H6U6	BCAS3	2.60065	0.00856359	Up	101.24	9.8	6	6	6	950.99	1040.4	1115.8	2290.6	2428.3	3929	0.507651	0.555934	0.59333	1.12891	1.17217
Q9H7B4	SMYD3	2.07699	0.000325112	Up	49.097	20.1	6	6	6	4026.7	4577.7	3994.6	9371.8	10417	8432.5	0.618997	0.704401	0.611692	1.33009	1.44804
Q9HAT2	SIAE	2.35773	0.0296571	Up	58.314	4.2	2	2	2	410.04	814.58	366.16	1441.5	1582.8	1031	0.455717	0.906224	0.405378	1.47912	1.59071
Q9HBR0	SLC38A10	0.457594	0.0106779	Down	119.76	11.9	9	9	9	3250.1	3014.4	3907.5	1388.1	1423	2173.4	1.34559	1.24925	1.61152	0.530587	0.532745
Q9HC16	APOBEC3G	0.225359	0.000406003	Down	46.407	7	2	2	2	1127.7	966.63	1185.7	0	284.64	245.31	1.54777	1.32802	1.62109		0.353269
Q9HCJ1	ANKH	2.89714	0.000878953	Up	54.24	26.8	10	10	10	5373.3	6336.2	7237.1	22550	20372	16281	0.431449	0.509273	0.57886	1.67169	1.47918
Q9HD47	RANGRF	2.06596	0.0244219	Up	20.448	22	3	3	3	3308.3	1837.8	3069.9	5132.8	5992.7	7097.8	0.785182	0.436613	0.725788	1.12471	1.28613
Q9NNW5	WDR6	0.616721	0.00189212	Down	121.72	10.9	7	7	7	3822.2	3783.1	3852.2	2893	2371.9	2343.3	1.25799	1.24636	1.26297	0.879084	0.705922
Q9NP80	PNPLA8	2.10641	0.0264958	Up	88.476	5.8	3	3	3	266.28	518.05	543.8	962.71	1062	987.16	0.385003	0.749774	0.783223	1.28511	1.38851
Q9NP92	MRPS30	1.60707	0.0193068	Up	50.364	33.7	9	9	9	19585	28602	26374	47390	39877	41670	0.603919	0.882846	0.810124	1.34915	1.11192
Q9NPD8	UBE2T	0.316856	0.00486999	Down	22.521	53.3	9	9	9	81480	64080	64051	23396	16775	30906	1.82156	1.43399	1.42639	0.482895	0.339119
Q9NPG8	ZDHHC4	3.81225	0.0122301	Up	39.786	7.8	2	2	2	553.16	264.76	725.64	2587	2121.6	1637.6	0.439949	0.210784	0.574901	1.89962	1.52585
Q9NPH2	ISYNA1	1.63581	0.017038	Up	61.067	23.1	7	7	7	13882	11326	10064	20128	18582	23258	0.895824	0.731611	0.646936	1.1992	1.08433
Q9NQ29	LUC7L	0.598637	0.00466806	Down	43.727	26.4	9	4	4	7041.9	5784.1	5926.2	4048.6	3671.6	4342.6	1.43398	1.17902	1.20213	0.761162	0.676093
Q9NQ48	LZTFL1	0.278959	2.64103e-05	Down	34.592	26.1	6	6	6	40132	36013	43019	12331	12612	10880	1.62484	1.45953	1.73501	0.460933	0.461745
Q9NQC1	JADE2	0.0376436	9.28671e-06	Down	87.465	3.2	2	2	2	70628	61213	58055	2532.3	2202.1	2938.2	2.24323	1.94614	1.83678	0.0742561	0.0632459
Q9NQS7	INCENP	0.0767698	0.0401429	Down	105.43	7.5	5	5	5	4540.4	3611.5	790.44	40.174	237.55	453.99	2.94511	2.34492	0.510736	0.0240586	0.139335
Q9NQW6	ANLN	0.546807	0.00197949	Down	124.2	30.4	24	24	24	17462	20504	16730	11975	10638	9618.4	1.26053	1.4816	1.20303	0.798093	0.694411
Q9NR19	ACSS2	1.98967	0.000849214	Up	78.579	35.5	17	17	17	12832	13958	13084	29331	25378	30536	0.643557	0.700727	0.653662	1.35812	1.15093
Q9NR30	DDX21	0.49826	3.81854e-05	Down	87.343	41.1	26	25	26	130200	135200	131220	76043	70655	66156	1.34051	1.39338	1.3458	0.722834	0.657811
Q9NR31	SAR1A	0.464189	0.0497743	Down	22.367	60.1	8	5	5	92422	70720	84673	43661	22426	56743	1.56471	1.19849	1.42798	0.682449	0.343326
Q9NR46	SH3GLB2	1.83136	0.0154707	Up	43.973	22.3	6	6	6	9394.9	6978.2	11127	16746	17274	20071	0.722545	0.537216	0.852454	1.18906	1.20133
Q9NR77	PXMP2	2.05472	0.000519882	Up	22.252	13.3	2	2	2	2202.5	2261.2	1912.6	4895.5	5085.6	4149.3	0.673963	0.692615	0.582994	1.38304	1.40721
Q9NRF8	CTPS2	1.86762	0.012973	Up	65.677	16.9	8	5	5	1666.2	1780.7	1766.8	4049.3	2659.6	3743.8	0.667381	0.713954	0.704943	1.49743	0.963297
Q9NRK6	ABCB10	3.37515	0.000481071	Up	79.147	10.2	6	5	5	1203.7	1143.8	1668.6	5064.6	4899.3	4628.1	0.405912	0.386097	0.560513	1.5768	1.49398
Q9NRL2	BAZ1A	0.401914	0.036075	Down	178.7	6	6	6	6	1698.3	1922.4	1849.7	1335.7	457.11	574.48	1.3597	1.54065	1.47519	0.987315	0.330937
Q9NRR4	DROSHA	0.38105	0.0111536	Down	159.31	3.6	3	3	3	399.08	690.81	586.97	235.74	287.54	167.86	1.05753	1.83242	1.54942	0.576748	0.689017
Q9NS15	LTBP3	1.73096	0.0115876	Up	139.36	22.8	19	19	19	5957.2	5553.4	4389.2	11586	9561.6	8522.4	0.820315	0.765474	0.602066	1.47296	1.1906
Q9NS87	KIF15	0.346834	7.06685e-05	Down	160.16	16.6	17	17	17	7253	8294.3	8269.9	2931.2	2834.2	3116.1	1.39188	1.5933	1.5809	0.519337	0.491828
Q9NS91	RAD18	0.366556	9.57954e-05	Down	56.222	14.5	5	5	5	5529.1	5426.1	5573.4	1921.1	2313	2284.9	1.50537	1.4788	1.51158	0.482902	0.56946
Q9NSI2	SLX9	0.365581	0.0242444	Down	25.456	15.7	2	2	2	4880.7	2677.5	5323.9	1144.7	2066.3	1856.7	1.70623	0.936955	1.85398	0.369459	0.653201
Q9NSK0	KLC4	4.09653	0.0273698	Up	68.639	13.4	6	3	3	522.47	260.76	319.04	997.02	1097	2714.7	0.554647	0.277095	0.337381	0.977188	1.05308
Q9NSY0	NRBP2	9.67867	0.0082856	Up	57.802	16.6	6	6	6	230.79	742.33	146.3	5262.9	3194.2	3226.3	0.113117	0.3642	0.071429	2.38152	1.41569
Q9NTJ4	MAN2C1	1.92882	0.00346185	Up	115.83	6.4	3	3	3	630.37	490.81	663.3	1354.6	1145	1203.2	0.720865	0.56183	0.755594	1.43017	1.18403
Q9NTJ5	SACM1L	0.662306	0.00143013	Down	66.966	37.1	18	18	18	38897	40061	45737	30747	29325	28819	1.14277	1.17814	1.33854	0.833997	0.779073
Q9NUI1	DECR2	2.88676	0.0474016	Up	30.777	13	3	3	3	1274.8	1144.6	0	5563.8	2523.6	3198.8	0.486383	0.437143		1.95987	0.870672
Q9NUM4	TMEM106B	0.369588	0.0115548	Down	31.127	27	6	6	6	42901	60684	61671	21926	15096	28324	1.1674	1.65295	1.67168	0.550847	0.37146
Q9NUQ6	SPATS2L	0.556723	0.0060176	Down	61.728	43	17	17	17	35492	46572	36162	22340	27448	21226	1.17688	1.54583	1.19447	0.683919	0.823021
Q9NUS5	AP5S1	3.9441	0.00671101	Up	22.522	22	3	3	3	1460.7	905.57	1200.2	3602.6	7578.6	4045	0.48774	0.302679	0.39921	1.11061	2.2883
Q9NUT2	ABCB8	11.7318	0.00204882	Up	79.988	10.6	5	4	4	0	302.79	165.22	2810.1	2739.7	3298.7		0.17012	0.092377	1.4562	1.39053
Q9NVH6	TMLHE	1.87271	0.0082602	Up	49.517	18.8	6	6	6	1796.6	2307.7	1616.3	3312.1	4246.8	3977	0.653302	0.839992	0.585471	1.11195	1.39644
Q9NVP1	DDX18	0.646958	0.00338816	Down	75.406	33.7	16	16	16	64933	62949	55066	45731	44263	37619	1.312	1.27318	1.10834	0.853097	0.808737
Q9NVP2	ASF1B	0.277763	0.00549449	Down	22.433	36.6	4	4	4	25241	25821	34911	5386.6	11311	9033.4	1.41793	1.45195	1.95357	0.279371	0.574573
Q9NW82	WDR70	0.559415	0.0296241	Down	73.2	11.9	6	6	6	9804.7	8676.5	10646	7382.2	4186.6	5927.2	1.31962	1.16894	1.42732	0.917315	0.509533
Q9NWK9	ZNHIT6	0.365022	0.0127571	Down	53.918	18.7	5	5	5	1993.6	1855	1172.2	465.86	742.61	762.6	1.78921	1.66648	1.04796	0.386008	0.602671
Q9NWX5	ASB6	0.307179	0.00254585	Down	47.135	6.7	2	2	2	798.32	1165.7	1366.2	363.32	424.04	316.31	1.12982	1.65139	1.92604	0.474722	0.542669
Q9NX47	MARCHF5	0.445165	0.000731309	Down	31.231	47.1	10	10	10	47289	35978	38753	19221	19316	19904	1.64434	1.25228	1.34233	0.61706	0.607361
Q9NX58	LYAR	0.506936	0.00126338	Down	43.633	38.5	11	11	11	72687	67246	66907	43504	37713	31847	1.42578	1.32037	1.30734	0.787851	0.668936
Q9NXJ5	PGPEP1	2.43065	0.0245176	Up	23.138	15.8	2	2	2	1748	2378.5	1815.4	7420.9	3542.3	4571.7	0.510725	0.695636	0.52837	2.0018	0.935899
Q9NXS2	QPCTL	1.66235	0.00695115	Up	42.924	18.1	5	5	5	9667.3	9368	11353	16873	21680	15956	0.714541	0.693109	0.835897	1.15142	1.44903
Q9NXW2	DNAJB12	0.516524	0.00221001	Down	41.859	19.5	5	5	5	9359.2	7343.6	6929	4316.9	4546.5	4282	1.59689	1.25424	1.17768	0.68003	0.701474
Q9NXX6	NSMCE4A	1.97238	0.0151341	Up	44.301	13	3	3	3	3320.5	3350.1	2009.6	5869.4	6274.7	6286.9	0.768547	0.776172	0.463337	1.25424	1.31328
Q9NYJ8	TAB2	0.0860095	1.59273e-05	Down	76.493	3.9	2	2	2	8364.9	8795.2	9528.3	830.16	842.95	0	1.54229	1.62324	1.75001	0.141314	0.140541
Q9NYL4	FKBP11	0.122205	0.00291916	Down	22.18	37.3	4	4	4	80316	80633	79884	6660	6733	17930	1.85182	1.86099	1.83475	0.141772	0.14038
Q9NYZ3	GTSE1	0.180807	0.00103943	Down	76.644	26.1	10	10	10	7644.2	11455	9763.9	2303.1	2052.8	1286.1	1.39016	2.08526	1.76879	0.386691	0.33758
Q9NZ09	UBAP1	0.41588	0.00426674	Down	55.083	11.2	3	3	3	2870.5	2020	2527.4	882.29	1258.5	1179.4	1.67744	1.18161	1.47124	0.476013	0.665027
Q9NZ53	PODXL2	4.43028	0.0160395	Up	65.075	3.8	2	2	2	203.52	67.36	141.45	610.33	458.52	884.18	0.539915	0.178877	0.373802	1.49487	1.09995
Q9NZL4	HSPBP1	0.619988	0.00034389	Down	39.302	68.8	16	16	16	108620	105720	117640	72389	73242	75773	1.23168	1.19999	1.32881	0.757845	0.751012
Q9NZN5	ARHGEF12	1.73277	0.0172203	Up	173.23	8.7	9	9	9	1300.3	1260.5	1237.9	2957.8	2358.3	1789.1	0.748303	0.726122	0.709642	1.57153	1.22724
Q9NZR1	TMOD2	4.10554	0.00485644	Up	39.595	21.9	4	4	4	1124.2	1251	2551.6	6858.6	8306.2	6631.2	0.263984	0.294052	0.596852	1.48692	1.76374
Q9NZU0	FLRT3	2.08385	0.0262341	Up	73.003	7.2	3	3	3	549.79	1009.9	1116.9	2162	2074.9	1774	0.397117	0.730185	0.803629	1.44177	1.35524
Q9NZW5	PALS2	1.55325	0.0110659	Up	61.116	30.2	13	13	13	10953	12357	12374	22139	21629	16057	0.719622	0.812676	0.809844	1.34291	1.28501
Q9P015	MRPL15	0.094849	0.000134369	Down	33.419	35.8	8	8	8	176400	186560	200140	13736	23946	19865	1.78349	1.88809	2.0157	0.128218	0.218928
Q9P253	VPS18	1.50597	0.00137227	Up	110.18	22.2	14	14	14	7920.6	8562.2	7259.9	12673	12949	12865	0.798686	0.864244	0.729237	1.17982	1.18073
Q9P275	USP36	0.653312	0.00731559	Down	122.91	6.8	5	5	5	1392.5	1123.6	1065	828.13	870.92	820.47	1.43231	1.15688	1.09122	0.786428	0.81006
Q9P2F8	SIPA1L2	2.08643	0.0153569	Up	190.44	15.3	16	15	16	2258.6	4124.2	3727.8	7174.3	8222.5	7326.8	0.431647	0.788973	0.709679	1.26587	1.42099
Q9P2Q2	FRMD4A	11.8727	0.000311059	Up	115.46	6.6	5	5	5	139.01	151.61	269.18	2715.3	2309.4	2131.4	0.113051	0.123421	0.218068	2.03876	1.69834
Q9P2R7	SUCLA2	0.48741	0.0100512	Down	50.317	24.2	10	10	10	59877	38172	59012	26168	27361	28786	1.56962	1.00164	1.54097	0.633322	0.648581
Q9UBG0	MRC2	2.87981	0.00055045	Up	166.67	24.7	25	25	25	9045.8	11796	8848.8	31762	33557	26917	0.465548	0.607694	0.453651	1.50919	1.5617
Q9UBN7	HDAC6	1.70726	0.00114217	Up	131.42	12.2	6	6	6	3587	3924.6	4181	6870.9	6975.2	7614.9	0.678916	0.743556	0.788289	1.20065	1.19382
Q9UBX1	CTSF	3.58829	0.0100441	Up	53.365	10.5	4	4	4	947.64	789.78	1888.5	5261.1	3700.6	4996.8	0.338167	0.282115	0.671312	1.73334	1.19415
Q9UDY2	TJP2	0.525185	0.00101394	Down	133.96	15.9	16	16	16	11671	12275	11085	6800.9	7469.2	5586.7	1.33428	1.40473	1.2624	0.717836	0.772167
Q9UEE9	CFDP1	2.09077	0.000110273	Up	33.592	19.1	3	3	3	5161.5	5139.9	5865.7	11772	13055	11585	0.615997	0.614031	0.697337	1.29709	1.40889
Q9UEG4	ZNF629	1.64275	0.00252303	Up	96.619	6.1	4	4	4	592.52	661.11	647.74	1128.8	1278	963.7	0.705268	0.787694	0.768019	1.24047	1.37556
Q9UFN0	NIPSNAP3A	1.96166	0.0026176	Up	28.466	39.3	8	8	8	3877.5	3746.8	3288.7	7916.4	8917	6285.7	0.714955	0.691545	0.604048	1.34764	1.48677
Q9UG63	ABCF2	0.400538	0.000637806	Down	71.289	32.7	15	15	15	60687	59676	48317	27244	23245	22289	1.57714	1.55241	1.25082	0.653678	0.546262
Q9UGM6	WARS2	1.9321	0.0372944	Up	40.146	27.2	4	4	4	948.1	1137.7	727.42	2642.2	1723.4	1498.2	0.685645	0.82358	0.524023	1.76413	1.12701
Q9UGU5	HMGXB4	1.64237	0.0153571	Up	65.711	9	3	3	3	1746.8	2365.6	1819.8	4037.5	3477	2990.9	0.666838	0.903965	0.692024	1.42301	1.20027
Q9UH65	SWAP70	1.94501	0.00045244	Up	68.997	34.5	19	19	19	15528	16620	18194	37672	33092	34580	0.625866	0.670548	0.73049	1.40186	1.20611
Q9UHA4	LAMTOR3	2.22446	0.016816	Up	13.623	56.5	5	5	5	38514	36746	52326	81302	140960	84516	0.556391	0.53138	0.753008	1.08438	1.84143
Q9UHB6	LIMA1	0.635556	0.00362719	Down	85.225	40.8	23	23	23	48393	54191	57033	32584	39986	36661	1.12951	1.2661	1.32604	0.702154	0.843945
Q9UHB7	AFF4	0.602386	0.00378235	Down	127.46	8.3	7	7	7	2336.3	3007.7	2770.4	1870.4	1811.1	1586.4	1.0955	1.41173	1.29404	0.809727	0.767936
Q9UHK6	AMACR	1.99952	0.0127095	Up	42.386	53.4	13	13	13	37059	41931	34310	84865	101670	58572	0.648833	0.734865	0.598384	1.37179	1.60964
Q9UHL4	DPP7	2.131	0.0040506	Up	54.341	30.1	11	11	11	15889	14754	11699	37746	32642	26948	0.713813	0.663484	0.523548	1.56559	1.32606
Q9UHN6	CEMIP2	0.633343	0.00920248	Down	154.37	31.7	31	31	31	14507	18545	14401	11829	10755	9801.7	1.1402	1.45902	1.1275	0.85836	0.764381
Q9UI30	TRMT112	0.652706	0.020325	Down	14.199	72	6	6	6	274470	293720	288400	184950	173890	240830	1.18269	1.2669	1.23792	0.735784	0.677562
Q9UIF9	BAZ2A	1.8603	0.0247992	Up	211.2	6.4	7	7	7	822.27	833.53	776.26	1159.8	2101.9	1617.8	0.7057	0.716077	0.663641	0.918984	1.63123
Q9UII4	HERC5	7.76153	0.00188186	Up	116.85	4.7	3	3	3	143.99	58.807	106	1072.8	736.34	770.54	0.312809	0.127882	0.229389	2.15171	1.44651
Q9UIQ6	LNPEP	1.69333	0.00243483	Up	117.35	28.5	20	20	20	11200	13014	14053	23197	25665	20999	0.649973	0.755999	0.812394	1.24288	1.34684
Q9UIV1	CNOT7	0.666373	0.00531952	Down	32.745	23.9	5	5	5	13018	12189	13770	9765.6	8358.5	9788.6	1.22124	1.14461	1.2868	0.845813	0.709059
Q9UJ14	GGT7	1.60909	0.00809279	Up	70.466	19.2	8	8	8	5690.9	6379.3	5643.4	9666.3	12350	8759	0.736469	0.826379	0.727502	1.15492	1.44523
Q9UJ83	HACL1	0.414064	0.00333386	Down	63.728	6.9	3	3	3	3559.1	3114.4	3389.7	1943.7	1321.7	1225.2	1.53454	1.34415	1.45586	0.773727	0.515311
Q9UJA3	MCM8	0.273383	0.00875022	Down	93.696	3.9	2	2	2	445.2	597.41	533.91	126.78	247.79	93.457	1.36639	1.83537	1.63233	0.359243	0.687701
Q9UJY1	HSPB8	3.36205	0.0146354	Up	21.604	20.9	3	2	3	2909.7	3109.2	4389.5	7357.4	13276	16868	0.3811	0.407636	0.572699	0.889682	1.57237
Q9UJY4	GGA2	0.330635	0.0284995	Down	67.15	12.6	4	3	4	1413.5	886.02	933.74	297.16	220.99	620.38	2.02886	1.27301	1.33507	0.393791	0.286831
Q9UK73	FEM1B	0.21791	0.0112965	Down	70.263	10.4	4	4	4	754.63	452.47	902.85	88.061	224.18	182.89	1.81773	1.09098	2.16636	0.195838	0.488302
Q9UK76	JPT1	0.244521	0.00223657	Down	16.014	54.5	3	3	3	15357	12974	9651.4	2652.9	4467.1	2917.1	2.0068	1.69709	1.25634	0.320065	0.527863
Q9UKG9	CROT	0.40529	0.0233393	Down	70.178	17.2	6	6	6	17913	8282.9	14975	6523.1	5461.9	5958.5	1.90148	0.880112	1.58347	0.639286	0.52428
Q9UKI2	CDC42EP3	2.01905	0.0168426	Up	27.678	33.1	5	5	5	14507	23813	25272	50024	48564	39845	0.450597	0.740385	0.781934	1.43452	1.36403
Q9UKL6	PCTP	1.87038	0.000468273	Up	24.843	15.4	4	4	4	5515.3	5692	6615.9	12459	11709	11707	0.644503	0.665815	0.770132	1.34418	1.23729
Q9UL40	ZNF346	1.66682	0.0365525	Up	32.932	22.8	6	6	6	10243	6842.9	7451.5	15019	12091	16778	0.939346	0.628162	0.68071	1.27162	1.00267
Q9UL45	BLOC1S6	2.92939	1.8322e-05	Up	19.743	24.4	2	2	2	7001.4	7926.6	7154.1	22712	23381	23520	0.479131	0.542987	0.487691	1.43497	1.44687
Q9ULH0	KIDINS220	0.0914521	8.20664e-06	Down	196.54	4.9	6	6	6	6382	6338.4	7273.1	693.75	583.41	687.7	1.82378	1.81313	2.07041	0.183037	0.15076
Q9ULK4	MED23	0.21751	4.52384e-07	Down	156.47	12.9	13	13	13	19963	20768	19867	4650.8	5052.5	4497.5	1.67474	1.74401	1.66025	0.36022	0.383288
Q9ULW0	TPX2	0.399633	1.72343e-05	Down	85.652	35.3	19	19	19	31903	32426	29190	13457	14165	12647	1.49634	1.52239	1.36381	0.582728	0.600776
Q9ULX3	NOB1	0.64127	0.00253189	Down	46.674	20.6	6	6	6	11712	13289	12971	9527	8089.5	8581.5	1.14529	1.3008	1.26351	0.86012	0.715324
Q9UM22	EPDR1	1.57796	0.025032	Up	25.437	23.2	5	5	5	19063	19240	12838	29693	29879	27385	0.866203	0.875118	0.581093	1.24567	1.2277
Q9UN36	NDRG2	5.67819	0.000911072	Up	40.798	10	2	2	2	0	584.95	793.3	3804.7	4454.6	4362.9		0.218698	0.295155	1.31199	1.50452
Q9UNS1	TIMELESS	0.463783	0.0177071	Down	138.66	9.8	7	7	7	3517	3164.3	2613	1365.3	2189.5	1114.4	1.5805	1.42342	1.16972	0.566459	0.889741
Q9UNW9	NOVA2	4.08975	0.00473051	Up	49.008	11	3	3	3	0	689.47	495.17	2717.3	3093.8	2040.4		0.399392	0.285447	1.4518	1.61898
Q9UNY4	TTF2	0.486541	0.0242739	Down	129.59	7.1	6	6	6	1170.7	1316.2	712.93	538.73	629.33	511.48	1.50556	1.69436	0.913311	0.63965	0.73186
Q9UPN4	CEP131	0.507119	0.00958488	Down	122.15	22.2	19	19	19	15687	10773	13211	6056.5	7398.7	8163.3	1.60609	1.10408	1.34737	0.572493	0.684987
Q9UPQ3	AGAP1	3.55573	0.0393315	Up	94.469	9.1	5	4	4	245.17	233.8	971.39	1331.2	2200.1	2011.8	0.219984	0.209991	0.868235	1.10277	1.7851
Q9UPQ7	PDZRN3	0.540263	0.000778314	Down	119.6	20.3	15	15	15	7665.4	6505.6	7507.1	4040.9	4115.6	4436.4	1.40354	1.19237	1.36925	0.683103	0.681427
Q9UPR3	SMG5	0.122188	0.00096182	Down	113.93	5.5	4	4	4	3259.5	6173.1	5607.7	502.82	802.79	674.43	1.20171	2.27816	2.05946	0.171151	0.267637
Q9UQ13	SHOC2	1.99372	3.66223e-05	Up	64.887	16.8	6	6	6	3189.1	3033.7	2968.8	6333.6	6699.7	6687.8	0.692142	0.659072	0.641842	1.2691	1.31486
Q9UQC2	GAB2	3.34259	0.0145441	Up	74.457	9.3	4	4	4	1504.4	566.89	1392.9	4304.4	4317.4	3849.2	0.592409	0.223455	0.546385	1.56491	1.53737
Q9UQR1	ZNF148	1.77792	0.0123816	Up	88.975	7.8	4	4	4	759.45	1059.4	991.69	1504.7	1969.2	1903.2	0.582044	0.812737	0.7571	1.0647	1.36472
Q9Y221	NIP7	0.518288	0.042776	Down	20.462	46.1	7	7	7	60719	72097	47868	22253	36372	41940	1.35472	1.61018	1.06387	0.458387	0.73382
Q9Y244	POMP	0.49758	0.00188893	Down	15.789	42.6	4	4	4	17413	16302	20082	8314.8	10931	9585.1	1.3224	1.23926	1.5192	0.582988	0.750665
Q9Y295	DRG1	0.612036	0.0145927	Down	40.542	49.3	15	15	15	33123	48724	43493	27569	29255	25833	0.999282	1.47141	1.30707	0.767889	0.798098
Q9Y2H0	DLGAP4	0.166623	0.0040466	Down	108.01	4.7	4	4	4	3952.7	2865.7	4736.5	584.4	0	775.32	1.60047	1.16149	1.91043	0.218465
Q9Y2H6	FNDC3A	1.55024	0.0250826	Up	131.85	17.7	13	13	13	5642.5	4665.4	6356.3	9808	7925.6	10007	0.797365	0.659945	0.894768	1.27963	1.01278
Q9Y2K7	KDM2A	0.518376	0.0220959	Down	132.79	13.9	12	12	12	3082.7	3044.3	2932.6	2076.1	1918.6	1086.6	1.36795	1.35226	1.29632	0.850562	0.769876
Q9Y2R4	DDX52	0.301591	0.00518342	Down	67.465	16.2	6	6	6	7431.9	6954.6	5340.7	3034.6	1628.3	1745.7	1.78435	1.67142	1.27732	0.672667	0.353518
Q9Y2S2	CRYL1	5.59081	0.000505225	Up	35.419	48	10	10	10	4944	8202.8	5012.4	36504	39436	33528	0.243081	0.403708	0.245493	1.65704	1.75333
Q9Y2W2	WBP11	0.548441	0.00105806	Down	69.997	23.9	11	11	11	28159	23565	24709	14323	14792	15960	1.45421	1.21818	1.27112	0.682911	0.690773
Q9Y303	AMDHD2	2.29402	0.0155012	Up	43.747	9.8	3	3	3	3220.1	1971.5	4109.7	7394.9	8143.6	7430.8	0.626149	0.383741	0.796047	1.32758	1.43193
Q9Y3A2	UTP11	0.561538	0.0485468	Down	30.446	20.6	5	5	5	10235	7190.8	5613.9	4841.4	5388.2	3747	1.73504	1.22021	0.947998	0.757727	0.825969
Q9Y3D2	MSRB2	7.17667	1.48847e-05	Up	19.536	21.4	2	2	2	1117.7	991.56	1290.8	8379.4	9196.6	8690.3	0.236416	0.209944	0.271976	1.63638	1.75904
Q9Y3D5	MRPS18C	1.85961	0.0322021	Up	15.85	26.1	2	2	2	1601.3	0	1531.1	3505.4	2477.3	3389	0.66966		0.637831	1.35344	0.936824
Q9Y3Q8	TSC22D4	2.29246	0.0489266	Up	41.026	14.9	4	3	3	1815.1	2149.8	760.76	3807.8	3650.2	4194	0.695447	0.824508	0.290357	1.34697	1.26467
Q9Y448	KNSTRN	0.291778	0.000246949	Down	35.438	13.3	2	2	2	2640.7	3077.5	3294.9	1050.4	831.13	945.97	1.39946	1.63257	1.73942	0.513944	0.398298
Q9Y4C2	TCAF1	0.431774	0.00286739	Down	102.12	20.7	15	15	15	18802	17953	22971	7593.4	11203	9000	1.34803	1.28845	1.64058	0.502634	0.72632
Q9Y4D8	HECTD4	0.596487	0.0103997	Down	439.34	1.1	3	3	3	3085.6	2873.5	3622.2	2155.1	1742.5	2238.5	1.2319	1.14836	1.44055	0.794367	0.629079
Q9Y4K0	LOXL2	0.412252	0.0117793	Down	86.724	14.9	8	8	8	11323	10313	6992.8	3227.5	4561.9	4899.2	1.71967	1.56784	1.05792	0.452551	0.626507
Q9Y5B0	CTDP1	0.380259	0.000325182	Down	104.4	13.2	9	9	9	14293	14187	16243	5591.2	5880	6798.4	1.4238	1.41465	1.6118	0.514221	0.529665
Q9Y5U8	MPC1	0.32337	0.0357169	Down	12.347	43.1	2	2	2	7673	14502	13014	7097.4	2483.2	2683.7	1.01465	1.9196	1.71427	0.866498	0.296933
Q9Y5X1	SNX9	2.10023	0.0499417	Up	66.591	37.3	15	15	15	15637	18681	18857	27424	33587	58362	0.568668	0.680047	0.683122	0.920779	1.10452
Q9Y605	MRFAP1	0.336978	0.0465354	Down	14.649	26.8	2	2	2	17939	19332	13905	2515	11374	4832.4	1.61047	1.73726	1.2435	0.208455	0.923348
Q9Y617	PSAT1	1.70275	0.0190449	Up	40.422	56.8	19	19	19	156720	132340	165290	282080	225330	322330	0.765852	0.647358	0.804613	1.27266	0.995719
Q9Y620	RAD54B	0.243955	0.000472723	Down	102.97	3.4	2	2	2	1288.1	1093.4	1144.3	240.38	378.44	308.32	1.81517	1.54234	1.60631	0.312742	0.48224
Q9Y657	SPIN1	3.53034	0.000128939	Up	29.6	34	6	6	6	9912.7	12375	11973	42933	48947	38577	0.377631	0.471904	0.454358	1.51003	1.68616
Q9Y672	ALG6	2.05688	0.00420401	Up	58.12	7.5	3	3	3	7730.1	7984.4	7279.6	18273	19961	12883	0.654512	0.676718	0.613988	1.42844	1.52831
Q9Y6A5	TACC3	0.300394	0.0146666	Down	90.359	15.5	9	9	9	4983.4	11259	8431.1	2251.5	2253.5	3435.3	0.958826	2.16844	1.61592	0.39995	0.392075
Q9Y6C2	EMILIN1	2.70177	0.00222566	Up	106.69	19.1	11	11	11	2535.8	2114.6	2315.2	8465.7	6634.2	5207.9	0.583433	0.48701	0.530622	1.79828	1.38026
Q9Y6I9	TEX264	0.561873	0.00412562	Down	34.188	25.2	6	6	6	15898	19821	20688	10336	12697	11109	1.10173	1.37496	1.42814	0.661308	0.795666
Q9Y6K1	DNMT3A	1.64262	0.00950308	Up	101.86	18.9	11	11	11	2833.9	2797.6	3873.5	5341.9	5796.1	5661.2	0.676044	0.66805	0.92048	1.17654	1.25033
Q9Y6M5	SLC30A1	0.557614	0.0123526	Down	55.299	6.3	2	2	2	3057.9	3657.3	3944.5	1867.7	1944.5	2564.1	1.12634	1.34847	1.44731	0.635147	0.64767
Q9Y6M7	SLC4A7	3.51567	0.000214975	Up	136.04	14.2	13	13	13	4465	3950.7	4165.5	16432	18503	12833	0.464265	0.411198	0.431451	1.57744	1.73974
Q9Y6Q2	STON1	8.11856	0.0039259	Up	83.14	18.9	11	11	11	0	922.78	1619	12996	12057	8342.7		0.134406	0.234668	1.74588	1.58644
Q9Y6V7	DDX49	0.458094	0.00313549	Down	54.226	10.1	4	4	4	3655.9	4611.5	4179.1	2085.7	2453	1621.7	1.23292	1.55674	1.40393	0.6494	0.74806
Q9Y6W3	CAPN7	0.394299	0.00243371	Down	92.651	5.9	4	4	4	740.75	722.21	1004.3	293.23	398.05	356.1	1.32253	1.29072	1.78615	0.483351	0.642643
Q9Y6X3	MAU2	1.6451	0.00434739	Up	69.081	23	9	9	9	6116.4	6335.6	5851	11988	11632	8875.4	0.755547	0.783405	0.719972	1.3672	1.29932
Q9Y6Y0	IVNS1ABP	1.98709	0.0388129	Up	71.729	21	8	8	8	2174.1	3253.7	4077.6	7613.7	7940.1	4861.1	0.455963	0.683062	0.851872	1.47423	1.50582

## Sheet: Table S5
Supplementary Table S5: Fold changes of the 20 proteins co-downregulated in both RNA-Seq and proteomics analyses
Gene name	log2FC	p value
ATAD2	-4.01253	5.02276e-05
PDK1	-3.82315	0.00127326
TGM2	-3.36284	5.0819e-05
UXS1	-3.36188	0.000661524
NGFR	-3.28237	0.000245896
GPC1	-2.85071	0.000262188
TAGLN	-2.79947	0.014351
SLC2A1	-2.78467	4.07718e-06
KYNU	-2.66855	6.34566e-05
HK2	-2.63911	1.24798e-05
SERPINB5	-1.85364	0.002805
CKB	-1.35355	0.0446503
SLC16A3	-1.32026	0.00865265
P4HA2	-1.31157	0.000416293
P4HA1	-1.28912	7.48315e-05
PPP1R14C	-1.22758	0.00375701
FAM162A	-0.92545	0.000484615
PGK1	-0.77341	1.2508e-05
GPI	-0.628898	9.39315e-05
TINAGL1	-0.628498	0.00347214
